# Supplementary material for: Preparation and performance evaluation of a novel orthodontic adhesive incorporating composite dimethylaminohexadecyl methacrylate—Polycaprolactone fibers
Source: PLoS One. 2024 May 23;19(5):e0304143. doi: 10.1371/journal.pone.0304143 (PMC11115245; doi:10.1371/journal.pone.0304143)
Supplement: S1 File — (ZIP) [file pone.0304143.s001.zip]

Archive with 4 entries (4 files):
- S1 File.Fourier Infrared (FT-IR) Spectral Analysis/1%DMAHDM-PCL.txt
- S1 File.Fourier Infrared (FT-IR) Spectral Analysis/3%DMAHDM-PCL.txt
- S1 File.Fourier Infrared (FT-IR) Spectral Analysis/5%DMAHDM-PCL.txt
- S1 File.Fourier Infrared (FT-IR) Spectral Analysis/7%DMAHDM-PCL.txt
