# Supplementary material for: Preparation and performance evaluation of a novel orthodontic adhesive incorporating composite dimethylaminohexadecyl methacrylate—Polycaprolactone fibers
Source: PLoS One. 2024 May 23;19(5):e0304143. doi: 10.1371/journal.pone.0304143 (PMC11115245; doi:10.1371/journal.pone.0304143)
Supplement: S1 File — (ZIP) [file pone.0304143.s001.zip › S1 File.Fourier Infrared (FT-IR) Spectral Analysis/1%DMAHDM-PCL.txt]

##TITLE=No Description
##DATA TYPE=INFRARED SPECTRUM
##XUNITS=1/CM
##YUNITS=%T
399.264912	92.009228
401.193728	80.656676
403.122544	69.841203
405.051360	73.052464
406.980176	88.263278
408.908992	114.953399
410.837808	133.746216
412.766624	132.799307
414.695440	119.584497
416.624256	94.019949
418.553072	67.914909
420.481888	61.802292
422.410704	69.710809
424.339520	86.780721
426.268336	94.991739
428.197152	95.757532
430.125968	93.239380
432.054784	85.340692
433.983600	78.245585
435.912416	76.254325
437.841232	75.368092
439.770048	75.707177
441.698864	76.756944
443.627680	77.875207
445.556496	78.225795
447.485312	77.703283
449.414128	76.661799
451.342944	72.952738
453.271760	71.257829
455.200576	73.168168
457.129392	75.850816
459.058208	78.355738
460.987024	80.655056
462.915840	82.350534
464.844656	82.920384
466.773472	82.523104
468.702288	83.047300
470.631104	84.366411
472.559920	85.032719
474.488736	85.600539
476.417552	85.363117
478.346368	85.183117
480.275184	86.307462
482.204000	87.667431
484.132816	88.238381
486.061632	89.021558
487.990448	89.525897
489.919264	89.505782
491.848080	88.999599
493.776896	88.564792
495.705712	88.790920
497.634528	89.329716
499.563344	90.196931
501.492160	90.855381
503.420976	91.116327
505.349792	91.116490
507.278608	91.594722
509.207424	91.930964
511.136240	91.460837
513.065056	90.694250
514.993872	89.858672
516.922688	89.005864
518.851504	88.855188
520.780320	89.523643
522.709136	90.994839
524.637952	92.510901
526.566768	93.427935
528.495584	94.054813
530.424400	94.574392
532.353216	95.339628
534.282032	96.194953
536.210848	97.223150
538.139664	98.043879
540.068480	98.205129
541.997296	97.812080
543.926112	97.229448
545.854928	97.054539
547.783744	97.360647
549.712560	97.292804
551.641376	97.198640
553.570192	97.346096
555.499008	97.332070
557.427824	97.111908
559.356640	96.867412
561.285456	96.506600
563.214272	96.065377
565.143088	95.589466
567.071904	95.359554
569.000720	95.557489
570.929536	95.760306
572.858352	96.070733
574.787168	96.208453
576.715984	95.782104
578.644800	95.224879
580.573616	94.859772
582.502432	94.736086
584.431248	94.778744
586.360064	94.843724
588.288880	95.170527
590.217696	95.512683
592.146512	95.702216
594.075328	95.934244
596.004144	96.247207
597.932960	96.742899
599.861776	97.141064
601.790592	97.362883
603.719408	97.519535
605.648224	97.548301
607.577040	97.584991
609.505856	97.665858
611.434672	97.552735
613.363488	97.404498
615.292304	97.296383
617.221120	97.373085
619.149936	97.388236
621.078752	97.095846
623.007568	96.820088
624.936384	96.728090
626.865200	96.710696
628.794016	96.805149
630.722832	97.161777
632.651648	97.621520
634.580464	97.798506
636.509280	97.625587
638.438096	97.287345
640.366912	96.993935
642.295728	96.767394
644.224544	96.538591
646.153360	96.343354
648.082176	96.155783
650.010992	95.945189
651.939808	95.718041
653.868624	95.535341
655.797440	95.455048
657.726256	95.389987
659.655072	95.355881
661.583888	95.376308
663.512704	95.255875
665.441520	95.036074
667.370336	94.796315
669.299152	94.659572
671.227968	94.610282
673.156784	94.557077
675.085600	94.431856
677.014416	94.308810
678.943232	94.175389
680.872048	93.980231
682.800864	93.677016
684.729680	93.344131
686.658496	92.970380
688.587312	92.563506
690.516128	92.140060
692.444944	91.748909
694.373760	91.568703
696.302576	91.537218
698.231392	91.608829
700.160208	91.797869
702.089024	91.942127
704.017840	91.967823
705.946656	91.780139
707.875472	91.244140
709.804288	90.685845
711.733104	90.410022
713.661920	90.222137
715.590736	90.296873
717.519552	90.503958
719.448368	90.560797
721.377184	89.962661
723.306000	88.598126
725.234816	86.772181
727.163632	84.816822
729.092448	82.970124
731.021264	81.725016
732.950080	81.227322
734.878896	81.555619
736.807712	82.456415
738.736528	83.876308
740.665344	85.620804
742.594160	87.462752
744.522976	89.154334
746.451792	90.434880
748.380608	91.230017
750.309424	91.701304
752.238240	92.008827
754.167056	92.228357
756.095872	92.308247
758.024688	92.274195
759.953504	92.099704
761.882320	91.845746
763.811136	91.493738
765.739952	91.069828
767.668768	90.601377
769.597584	90.089112
771.526400	89.682902
773.455216	89.415416
775.384032	89.382453
777.312848	89.648211
779.241664	90.157284
781.170480	90.838698
783.099296	91.464421
785.028112	91.855031
786.956928	92.092845
788.885744	92.154664
790.814560	92.051915
792.743376	91.790495
794.672192	91.478858
796.601008	91.339576
798.529824	91.435499
800.458640	91.723972
802.387456	92.304635
804.316272	93.156934
806.245088	93.960199
808.173904	94.552982
810.102720	94.995255
812.031536	95.395247
813.960352	95.748640
815.889168	96.090858
817.817984	96.336686
819.746800	96.489940
821.675616	96.454278
823.604432	96.176685
825.533248	95.810010
827.462064	95.499328
829.390880	95.295559
831.319696	95.056661
833.248512	94.516957
835.177328	93.835768
837.106144	93.273587
839.034960	92.927853
840.963776	92.927813
842.892592	93.394836
844.821408	94.270137
846.750224	95.084624
848.679040	95.558096
850.607856	95.776516
852.536672	95.834368
854.465488	95.818854
856.394304	95.727187
858.323120	95.655732
860.251936	95.631684
862.180752	95.538924
864.109568	95.403537
866.038384	95.342803
867.967200	95.339664
869.896016	95.308889
871.824832	95.215813
873.753648	95.092699
875.682464	94.894466
877.611280	94.639745
879.540096	94.410203
881.468912	94.253719
883.397728	94.154113
885.326544	94.037551
887.255360	93.973307
889.184176	93.962493
891.112992	93.946609
893.041808	93.950583
894.970624	93.954658
896.899440	93.839657
898.828256	93.650321
900.757072	93.406990
902.685888	93.157708
904.614704	92.982049
906.543520	92.811002
908.472336	92.637391
910.401152	92.500015
912.329968	92.303853
914.258784	92.080530
916.187600	91.805300
918.116416	91.442923
920.045232	91.077512
921.974048	90.600929
923.902864	89.976070
925.831680	89.188928
927.760496	88.187292
929.689312	87.133323
931.618128	86.215380
933.546944	85.596475
935.475760	85.458903
937.404576	85.744790
939.333392	86.236211
941.262208	86.701471
943.191024	86.916769
945.119840	86.740614
947.048656	86.169429
948.977472	85.291618
950.906288	84.179857
952.835104	82.834605
954.763920	81.286680
956.692736	79.751082
958.621552	78.568664
960.550368	78.030657
962.479184	78.309475
964.408000	79.344247
966.336816	80.821159
968.265632	82.387671
970.194448	83.731647
972.123264	84.740326
974.052080	85.505140
975.980896	86.101995
977.909712	86.588611
979.838528	87.004192
981.767344	87.314547
983.696160	87.507174
985.624976	87.603914
987.553792	87.630908
989.482608	87.623293
991.411424	87.577956
993.340240	87.517820
995.269056	87.483365
997.197872	87.447813
999.126688	87.380906
1001.055504	87.270243
1002.984320	87.090464
1004.913136	86.864687
1006.841952	86.632934
1008.770768	86.395201
1010.699584	86.173470
1012.628400	85.966735
1014.557216	85.787877
1016.486032	85.583765
1018.414848	85.337625
1020.343664	85.027008
1022.272480	84.637803
1024.201296	84.159472
1026.130112	83.608480
1028.058928	82.991227
1029.987744	82.305432
1031.916560	81.547248
1033.845376	80.704139
1035.774192	79.686944
1037.703008	78.400546
1039.631824	76.876809
1041.560640	75.232069
1043.489456	73.624367
1045.418272	72.305775
1047.347088	71.625195
1049.275904	71.810541
1051.204720	72.898398
1053.133536	74.673992
1055.062352	76.767968
1056.991168	78.672267
1058.919984	79.963662
1060.848800	80.524409
1062.777616	80.578670
1064.706432	80.492912
1066.635248	80.650181
1068.564064	81.190279
1070.492880	82.044344
1072.421696	82.963553
1074.350512	83.667920
1076.279328	84.003612
1078.208144	83.987863
1080.136960	83.682488
1082.065776	83.200186
1083.994592	82.607819
1085.923408	81.953310
1087.852224	81.264355
1089.781040	80.588941
1091.709856	79.997521
1093.638672	79.561142
1095.567488	79.246898
1097.496304	79.005745
1099.425120	78.745383
1101.353936	78.298914
1103.282752	77.586048
1105.211568	76.805323
1107.140384	76.329146
1109.069200	76.516558
1110.998016	77.526622
1112.926832	79.310406
1114.855648	81.554618
1116.784464	83.770323
1118.713280	85.526750
1120.642096	86.681564
1122.570912	87.273592
1124.499728	87.391910
1126.428544	87.202935
1128.357360	86.808342
1130.286176	86.217836
1132.214992	85.423819
1134.143808	84.381600
1136.072624	83.100729
1138.001440	81.521749
1139.930256	79.604887
1141.859072	77.351084
1143.787888	74.733169
1145.716704	71.755919
1147.645520	68.494935
1149.574336	65.090569
1151.503152	61.759680
1153.431968	58.659563
1155.360784	55.953454
1157.289600	53.717150
1159.218416	52.002774
1161.147232	50.782649
1163.076048	50.013166
1165.004864	49.641100
1166.933680	49.623429
1168.862496	49.922464
1170.791312	50.533619
1172.720128	51.378968
1174.648944	52.418652
1176.577760	53.575604
1178.506576	54.714029
1180.435392	55.705037
1182.364208	56.640448
1184.293024	57.747340
1186.221840	59.319789
1188.150656	61.540646
1190.079472	64.508430
1192.008288	68.082623
1193.937104	71.812299
1195.865920	75.231640
1197.794736	78.052653
1199.723552	80.148020
1201.652368	81.613958
1203.581184	82.615273
1205.510000	83.353991
1207.438816	83.931930
1209.367632	84.339315
1211.296448	84.601306
1213.225264	84.739681
1215.154080	84.771268
1217.082896	84.716298
1219.011712	84.562903
1220.940528	84.283425
1222.869344	83.769042
1224.798160	82.873225
1226.726976	81.375072
1228.655792	79.063689
1230.584608	75.940197
1232.513424	72.366673
1234.442240	68.977714
1236.371056	66.450168
1238.299872	65.272985
1240.228688	65.747730
1242.157504	67.824326
1244.086320	71.076754
1246.015136	74.852611
1247.943952	78.563362
1249.872768	81.777557
1251.801584	84.243063
1253.730400	85.829871
1255.659216	86.723800
1257.588032	87.287900
1259.516848	87.762529
1261.445664	88.194555
1263.374480	88.570689
1265.303296	88.882371
1267.232112	89.112307
1269.160928	89.195785
1271.089744	89.122821
1273.018560	88.949547
1274.947376	88.710022
1276.876192	88.420891
1278.805008	88.117758
1280.733824	87.828791
1282.662640	87.435513
1284.591456	86.672280
1286.520272	85.300684
1288.449088	83.422393
1290.377904	81.469534
1292.306720	79.990330
1294.235536	79.461237
1296.164352	80.091490
1298.093168	81.677173
1300.021984	83.705717
1301.950800	85.621528
1303.879616	87.169269
1305.808432	88.333248
1307.737248	89.195966
1309.666064	89.854640
1311.594880	90.358029
1313.523696	90.731587
1315.452512	91.019961
1317.381328	91.248868
1319.310144	91.460045
1321.238960	91.673777
1323.167776	91.906750
1325.096592	92.167134
1327.025408	92.481860
1328.954224	92.814060
1330.883040	93.130466
1332.811856	93.343502
1334.740672	93.412391
1336.669488	93.374559
1338.598304	93.269906
1340.527120	93.097215
1342.455936	92.831023
1344.384752	92.412730
1346.313568	91.825973
1348.242384	91.009023
1350.171200	89.996834
1352.100016	88.928073
1354.028832	87.774670
1355.957648	86.383134
1357.886464	84.698610
1359.815280	82.939145
1361.744096	81.409086
1363.672912	80.484711
1365.601728	80.474191
1367.530544	81.357024
1369.459360	82.781314
1371.388176	84.319210
1373.316992	85.710375
1375.245808	87.027289
1377.174624	88.210948
1379.103440	89.377538
1381.032256	90.493719
1382.961072	91.312548
1384.889888	91.757345
1386.818704	91.776395
1388.747520	91.395845
1390.676336	90.763686
1392.605152	89.924204
1394.533968	89.251335
1396.462784	88.962183
1398.391600	89.069801
1400.320416	89.613310
1402.249232	90.503039
1404.178048	91.379481
1406.106864	91.794780
1408.035680	91.543727
1409.964496	90.763479
1411.893312	89.562250
1413.822128	88.306939
1415.750944	87.454040
1417.679760	87.230118
1419.608576	87.754230
1421.537392	88.879444
1423.466208	90.294129
1425.395024	91.669030
1427.323840	92.708316
1429.252656	93.364614
1431.181472	93.709154
1433.110288	93.734005
1435.039104	93.666213
1436.967920	93.641700
1438.896736	93.695565
1440.825552	93.755448
1442.754368	93.741464
1444.683184	93.587469
1446.612000	93.362889
1448.540816	93.018617
1450.469632	92.572534
1452.398448	92.047302
1454.327264	91.465168
1456.256080	90.804781
1458.184896	90.089937
1460.113712	89.494468
1462.042528	89.075184
1463.971344	88.674322
1465.900160	88.134540
1467.828976	87.694027
1469.757792	87.529770
1471.686608	87.700397
1473.615424	88.144255
1475.544240	88.945205
1477.473056	90.172506
1479.401872	91.488976
1481.330688	92.612477
1483.259504	93.604032
1485.188320	94.457416
1487.117136	95.183601
1489.045952	95.680187
1490.974768	96.012385
1492.903584	96.344315
1494.832400	96.619495
1496.761216	96.782658
1498.690032	96.802303
1500.618848	96.708149
1502.547664	96.542796
1504.476480	96.298353
1506.405296	96.097405
1508.334112	95.990581
1510.262928	95.907243
1512.191744	95.908053
1514.120560	96.069049
1516.049376	96.279510
1517.978192	96.501603
1519.907008	96.695911
1521.835824	96.909387
1523.764640	97.128080
1525.693456	97.227601
1527.622272	97.235343
1529.551088	97.242439
1531.479904	97.254285
1533.408720	97.309475
1535.337536	97.369740
1537.266352	97.466167
1539.195168	97.576190
1541.123984	97.735731
1543.052800	97.835718
1544.981616	97.883216
1546.910432	97.891124
1548.839248	97.884826
1550.768064	97.887183
1552.696880	97.785630
1554.625696	97.811532
1556.554512	97.966344
1558.483328	98.091841
1560.412144	98.176556
1562.340960	98.220437
1564.269776	98.220922
1566.198592	98.213775
1568.127408	98.095846
1570.056224	98.171245
1571.985040	98.360562
1573.913856	98.546124
1575.842672	98.709038
1577.771488	98.792213
1579.700304	98.836144
1581.629120	98.878815
1583.557936	98.864313
1585.486752	98.865413
1587.415568	98.896772
1589.344384	98.865662
1591.273200	98.812283
1593.202016	98.752325
1595.130832	98.684484
1597.059648	98.602204
1598.988464	98.536538
1600.917280	98.465096
1602.846096	98.331893
1604.774912	98.169711
1606.703728	98.054176
1608.632544	97.951208
1610.561360	97.905438
1612.490176	97.974221
1614.418992	98.088071
1616.347808	98.149958
1618.276624	98.125198
1620.205440	98.062162
1622.134256	97.945901
1624.063072	97.798510
1625.991888	97.680079
1627.920704	97.620071
1629.849520	97.524007
1631.778336	97.420377
1633.707152	97.317117
1635.635968	97.249322
1637.564784	97.187293
1639.493600	97.211443
1641.422416	97.192300
1643.351232	97.133712
1645.280048	97.055036
1647.208864	97.065305
1649.137680	97.203179
1651.066496	97.333198
1652.995312	97.433536
1654.924128	97.493083
1656.852944	97.380683
1658.781760	97.135979
1660.710576	96.778530
1662.639392	96.439622
1664.568208	96.134792
1666.497024	95.790080
1668.425840	95.481634
1670.354656	95.295268
1672.283472	95.127801
1674.212288	94.862408
1676.141104	94.377024
1678.069920	93.692346
1679.998736	93.004130
1681.927552	92.276116
1683.856368	91.529719
1685.785184	90.982801
1687.714000	90.379755
1689.642816	89.736759
1691.571632	88.963407
1693.500448	88.154244
1695.429264	87.627016
1697.358080	87.025604
1699.286896	86.211994
1701.215712	85.325894
1703.144528	84.100422
1705.073344	82.533260
1707.002160	80.419050
1708.930976	77.704501
1710.859792	74.337736
1712.788608	69.787336
1714.717424	63.980006
1716.646240	57.638059
1718.575056	51.479511
1720.503872	46.594178
1722.432688	43.745637
1724.361504	43.287686
1726.290320	44.807356
1728.219136	47.522691
1730.147952	51.121504
1732.076768	54.876912
1734.005584	58.593038
1735.934400	62.605571
1737.863216	66.765232
1739.792032	71.065103
1741.720848	75.178168
1743.649664	79.003609
1745.578480	82.827989
1747.507296	86.022281
1749.436112	88.654380
1751.364928	90.822075
1753.293744	92.430406
1755.222560	93.602435
1757.151376	94.368215
1759.080192	94.846654
1761.009008	95.257019
1762.937824	95.574050
1764.866640	95.798581
1766.795456	95.950216
1768.724272	96.100497
1770.653088	96.205011
1772.581904	96.316826
1774.510720	96.430203
1776.439536	96.569017
1778.368352	96.712245
1780.297168	96.829193
1782.225984	96.958628
1784.154800	97.069715
1786.083616	97.092094
1788.012432	97.130792
1789.941248	97.120464
1791.870064	97.121894
1793.798880	97.103684
1795.727696	97.102294
1797.656512	97.181553
1799.585328	97.324030
1801.514144	97.457709
1803.442960	97.634303
1805.371776	97.749436
1807.300592	97.801405
1809.229408	97.854399
1811.158224	97.920769
1813.087040	98.028508
1815.015856	98.233222
1816.944672	98.437676
1818.873488	98.558040
1820.802304	98.564262
1822.731120	98.485379
1824.659936	98.385789
1826.588752	98.299218
1828.517568	98.217352
1830.446384	98.220583
1832.375200	98.249601
1834.304016	98.257174
1836.232832	98.225922
1838.161648	98.175562
1840.090464	98.124157
1842.019280	98.122509
1843.948096	98.108949
1845.876912	98.140614
1847.805728	98.170678
1849.734544	98.245244
1851.663360	98.300295
1853.592176	98.367667
1855.520992	98.448393
1857.449808	98.532028
1859.378624	98.564966
1861.307440	98.555973
1863.236256	98.504825
1865.165072	98.470472
1867.093888	98.413287
1869.022704	98.448319
1870.951520	98.526557
1872.880336	98.617969
1874.809152	98.712159
1876.737968	98.787123
1878.666784	98.781288
1880.595600	98.744396
1882.524416	98.637271
1884.453232	98.498383
1886.382048	98.391756
1888.310864	98.329754
1890.239680	98.322485
1892.168496	98.331260
1894.097312	98.344166
1896.026128	98.368661
1897.954944	98.421761
1899.883760	98.492974
1901.812576	98.587926
1903.741392	98.649551
1905.670208	98.681950
1907.599024	98.656090
1909.527840	98.595308
1911.456656	98.517412
1913.385472	98.462363
1915.314288	98.446699
1917.243104	98.346096
1919.171920	98.188938
1921.100736	98.083167
1923.029552	98.032039
1924.958368	98.005715
1926.887184	98.078160
1928.816000	98.206989
1930.744816	98.405021
1932.673632	98.479442
1934.602448	98.445295
1936.531264	98.193919
1938.460080	97.962271
1940.388896	97.866488
1942.317712	97.772140
1944.246528	97.849443
1946.175344	98.135716
1948.104160	98.296520
1950.032976	98.554129
1951.961792	98.737289
1953.890608	98.992148
1955.819424	99.301565
1957.748240	99.305389
1959.677056	98.865924
1961.605872	98.338072
1963.534688	97.977957
1965.463504	97.917949
1967.392320	98.005271
1969.321136	98.560880
1971.249952	99.217318
1973.178768	99.343265
1975.107584	98.893296
1977.036400	98.495291
1978.965216	98.270917
1980.894032	98.078891
1982.822848	98.205646
1984.751664	98.833600
1986.680480	99.259422
1988.609296	99.256612
1990.538112	99.057856
1992.466928	98.845772
1994.395744	98.671942
1996.324560	98.549950
1998.253376	98.577378
2000.182192	98.777456
2002.111008	98.953239
2004.039824	98.888215
2005.968640	98.676854
2007.897456	98.695965
2009.826272	98.966919
2011.755088	99.206775
2013.683904	99.324054
2015.612720	99.433222
2017.541536	99.271784
2019.470352	98.894803
2021.399168	98.723123
2023.327984	99.031256
2025.256800	99.686211
2027.185616	100.429437
2029.114432	100.865704
2031.043248	100.914983
2032.972064	100.510358
2034.900880	100.032384
2036.829696	99.592323
2038.758512	99.278633
2040.687328	99.317631
2042.616144	99.555997
2044.544960	99.664784
2046.473776	99.837211
2048.402592	99.915948
2050.331408	99.830386
2052.260224	99.592693
2054.189040	99.326974
2056.117856	99.255785
2058.046672	99.180673
2059.975488	98.999577
2061.904304	99.081593
2063.833120	99.082791
2065.761936	98.836930
2067.690752	98.617770
2069.619568	98.481079
2071.548384	98.377130
2073.477200	98.238272
2075.406016	98.106210
2077.334832	98.263930
2079.263648	98.492957
2081.192464	98.555317
2083.121280	98.549988
2085.050096	98.524813
2086.978912	98.539949
2088.907728	98.499114
2090.836544	98.392885
2092.765360	98.450402
2094.694176	98.565917
2096.622992	98.546663
2098.551808	98.421628
2100.480624	98.352641
2102.409440	98.360875
2104.338256	98.331842
2106.267072	98.329696
2108.195888	98.462931
2110.124704	98.651482
2112.053520	98.800757
2113.982336	98.833106
2115.911152	98.872066
2117.839968	98.864316
2119.768784	98.817431
2121.697600	98.831914
2123.626416	98.860261
2125.555232	98.955800
2127.484048	99.050537
2129.412864	99.015386
2131.341680	98.808558
2133.270496	98.631593
2135.199312	98.713236
2137.128128	98.874776
2139.056944	98.906869
2140.985760	98.956937
2142.914576	99.049844
2144.843392	98.915667
2146.772208	98.563075
2148.701024	98.533548
2150.629840	98.985594
2152.558656	99.240594
2154.487472	99.070394
2156.416288	99.059929
2158.345104	99.228328
2160.273920	99.254192
2162.202736	99.164163
2164.131552	99.130576
2166.060368	99.120038
2167.989184	98.841230
2169.918000	98.339578
2171.846816	98.167032
2173.775632	98.329450
2175.704448	98.475262
2177.633264	98.324523
2179.562080	97.987140
2181.490896	97.773890
2183.419712	97.702954
2185.348528	97.687345
2187.277344	97.807487
2189.206160	97.976071
2191.134976	98.056374
2193.063792	98.015406
2194.992608	97.995196
2196.921424	98.175833
2198.850240	98.334218
2200.779056	98.358199
2202.707872	98.439303
2204.636688	98.396751
2206.565504	98.354980
2208.494320	98.494052
2210.423136	98.650938
2212.351952	98.917109
2214.280768	98.981830
2216.209584	98.876841
2218.138400	98.774840
2220.067216	98.526854
2221.996032	98.279631
2223.924848	98.235978
2225.853664	98.291594
2227.782480	98.399600
2229.711296	98.412316
2231.640112	98.579562
2233.568928	98.702039
2235.497744	98.659526
2237.426560	98.583570
2239.355376	98.475032
2241.284192	98.325903
2243.213008	98.060330
2245.141824	97.841249
2247.070640	97.813808
2248.999456	97.803959
2250.928272	97.784470
2252.857088	97.776177
2254.785904	97.752957
2256.714720	97.755340
2258.643536	97.747361
2260.572352	97.739382
2262.501168	97.731403
2264.429984	97.723425
2266.358800	97.715446
2268.287616	97.707467
2270.216432	97.699488
2272.145248	97.691510
2274.074064	97.683531
2276.002880	97.675552
2277.931696	97.667573
2279.860512	97.659594
2281.789328	97.651616
2283.718144	97.643637
2285.646960	97.635658
2287.575776	97.627679
2289.504592	97.619701
2291.433408	97.611722
2293.362224	97.603743
2295.291040	97.595764
2297.219856	97.587786
2299.148672	97.579807
2301.077488	97.571828
2303.006304	97.563849
2304.935120	97.555871
2306.863936	97.547892
2308.792752	97.539913
2310.721568	97.531934
2312.650384	97.523955
2314.579200	97.515977
2316.508016	97.507998
2318.436832	97.500019
2320.365648	97.492040
2322.294464	97.484062
2324.223280	97.476083
2326.152096	97.468104
2328.080912	97.460125
2330.009728	97.452147
2331.938544	97.444168
2333.867360	97.436189
2335.796176	97.428210
2337.724992	97.420231
2339.653808	97.412253
2341.582624	97.404274
2343.511440	97.396295
2345.440256	97.388316
2347.369072	97.380338
2349.297888	97.372359
2351.226704	97.364380
2353.155520	97.356401
2355.084336	97.348423
2357.013152	97.340444
2358.941968	97.332465
2360.870784	97.324486
2362.799600	97.316508
2364.728416	97.308529
2366.657232	97.300550
2368.586048	97.292571
2370.514864	97.284592
2372.443680	97.276614
2374.372496	97.268635
2376.301312	97.260656
2378.230128	97.252677
2380.158944	97.244699
2382.087760	97.236720
2384.016576	97.228741
2385.945392	97.220762
2387.874208	97.212784
2389.803024	97.204805
2391.731840	97.196826
2393.660656	97.188847
2395.589472	97.187867
2397.518288	97.194048
2399.447104	97.151702
2401.375920	97.086925
2403.304736	97.054703
2405.233552	96.982041
2407.162368	96.902020
2409.091184	96.916157
2411.020000	97.019195
2412.948816	97.153684
2414.877632	97.178646
2416.806448	97.161963
2418.735264	97.198704
2420.664080	97.140188
2422.592896	96.980692
2424.521712	96.889859
2426.450528	96.847746
2428.379344	96.824831
2430.308160	96.794349
2432.236976	96.772052
2434.165792	96.820741
2436.094608	96.870077
2438.023424	96.852116
2439.952240	96.832973
2441.881056	96.789618
2443.809872	96.781569
2445.738688	96.782224
2447.667504	96.736897
2449.596320	96.724940
2451.525136	96.780833
2453.453952	96.851831
2455.382768	96.908972
2457.311584	96.912553
2459.240400	96.955585
2461.169216	96.983547
2463.098032	96.999116
2465.026848	96.998214
2466.955664	96.949584
2468.884480	96.846995
2470.813296	96.733781
2472.742112	96.621098
2474.670928	96.656263
2476.599744	96.819500
2478.528560	96.998066
2480.457376	97.115592
2482.386192	97.113301
2484.315008	97.009438
2486.243824	96.893471
2488.172640	96.781464
2490.101456	96.753358
2492.030272	96.775473
2493.959088	96.752358
2495.887904	96.733645
2497.816720	96.751017
2499.745536	96.736267
2501.674352	96.712772
2503.603168	96.737146
2505.531984	96.813317
2507.460800	96.832942
2509.389616	96.778760
2511.318432	96.711901
2513.247248	96.674502
2515.176064	96.600452
2517.104880	96.499834
2519.033696	96.485452
2520.962512	96.501541
2522.891328	96.448665
2524.820144	96.405420
2526.748960	96.394391
2528.677776	96.379348
2530.606592	96.342706
2532.535408	96.358502
2534.464224	96.419386
2536.393040	96.415708
2538.321856	96.358580
2540.250672	96.337509
2542.179488	96.346699
2544.108304	96.315968
2546.037120	96.268618
2547.965936	96.296944
2549.894752	96.333700
2551.823568	96.313439
2553.752384	96.310338
2555.681200	96.386019
2557.610016	96.417684
2559.538832	96.393703
2561.467648	96.395148
2563.396464	96.379609
2565.325280	96.344841
2567.254096	96.337011
2569.182912	96.390499
2571.111728	96.444003
2573.040544	96.413123
2574.969360	96.381019
2576.898176	96.310541
2578.826992	96.206461
2580.755808	96.179180
2582.684624	96.229463
2584.613440	96.292389
2586.542256	96.320069
2588.471072	96.338578
2590.399888	96.319400
2592.328704	96.202751
2594.257520	96.127539
2596.186336	96.110570
2598.115152	96.129491
2600.043968	96.140204
2601.972784	96.136341
2603.901600	96.137122
2605.830416	96.128448
2607.759232	96.109129
2609.688048	96.087402
2611.616864	96.037928
2613.545680	96.047270
2615.474496	96.057192
2617.403312	96.053721
2619.332128	96.068556
2621.260944	96.059417
2623.189760	95.993361
2625.118576	95.888263
2627.047392	95.804427
2628.976208	95.799907
2630.905024	95.828634
2632.833840	95.852370
2634.762656	95.858828
2636.691472	95.860879
2638.620288	95.872811
2640.549104	95.850657
2642.477920	95.783511
2644.406736	95.725333
2646.335552	95.672393
2648.264368	95.616097
2650.193184	95.579579
2652.122000	95.596568
2654.050816	95.635549
2655.979632	95.626568
2657.908448	95.570536
2659.837264	95.521633
2661.766080	95.493525
2663.694896	95.474806
2665.623712	95.498766
2667.552528	95.548848
2669.481344	95.588798
2671.410160	95.606513
2673.338976	95.594660
2675.267792	95.562952
2677.196608	95.527014
2679.125424	95.488214
2681.054240	95.463619
2682.983056	95.449587
2684.911872	95.435318
2686.840688	95.427996
2688.769504	95.427152
2690.698320	95.433535
2692.627136	95.435753
2694.555952	95.439248
2696.484768	95.446821
2698.413584	95.426193
2700.342400	95.361607
2702.271216	95.291172
2704.200032	95.249165
2706.128848	95.231117
2708.057664	95.222271
2709.986480	95.233095
2711.915296	95.271931
2713.844112	95.295721
2715.772928	95.301978
2717.701744	95.269293
2719.630560	95.216965
2721.559376	95.158164
2723.488192	95.120276
2725.417008	95.114367
2727.345824	95.149745
2729.274640	95.203177
2731.203456	95.242652
2733.132272	95.242876
2735.061088	95.211480
2736.989904	95.131224
2738.918720	95.058203
2740.847536	95.009761
2742.776352	94.964890
2744.705168	94.916222
2746.633984	94.879468
2748.562800	94.878560
2750.491616	94.901757
2752.420432	94.890838
2754.349248	94.876556
2756.278064	94.897192
2758.206880	94.934234
2760.135696	94.966605
2762.064512	94.996837
2763.993328	94.997456
2765.922144	94.962466
2767.850960	94.898108
2769.779776	94.808207
2771.708592	94.741816
2773.637408	94.721229
2775.566224	94.718947
2777.495040	94.718726
2779.423856	94.711587
2781.352672	94.709346
2783.281488	94.702923
2785.210304	94.701344
2787.139120	94.699195
2789.067936	94.678076
2790.996752	94.634355
2792.925568	94.588308
2794.854384	94.556176
2796.783200	94.538725
2798.712016	94.532715
2800.640832	94.557730
2802.569648	94.541784
2804.498464	94.454173
2806.427280	94.348019
2808.356096	94.272598
2810.284912	94.221236
2812.213728	94.163993
2814.142544	94.117228
2816.071360	94.063916
2818.000176	93.978334
2819.928992	93.858270
2821.857808	93.740273
2823.786624	93.665189
2825.715440	93.611960
2827.644256	93.521962
2829.573072	93.410403
2831.501888	93.317897
2833.430704	93.223907
2835.359520	93.068353
2837.288336	92.823275
2839.217152	92.533189
2841.145968	92.171624
2843.074784	91.692494
2845.003600	91.105154
2846.932416	90.465414
2848.861232	89.848737
2850.790048	89.258617
2852.718864	88.635607
2854.647680	88.062463
2856.576496	87.592133
2858.505312	87.156295
2860.434128	86.715370
2862.362944	86.280166
2864.291760	85.931339
2866.220576	85.719772
2868.149392	85.641699
2870.078208	85.781226
2872.007024	86.188171
2873.935840	86.792695
2875.864656	87.459484
2877.793472	88.069301
2879.722288	88.543502
2881.651104	88.844227
2883.579920	88.916601
2885.508736	88.759445
2887.437552	88.448475
2889.366368	88.062602
2891.295184	87.650147
2893.224000	87.308366
2895.152816	87.100375
2897.081632	87.009221
2899.010448	86.963654
2900.939264	86.927792
2902.868080	86.849102
2904.796896	86.687474
2906.725712	86.421559
2908.654528	86.051193
2910.583344	85.574264
2912.512160	85.015100
2914.440976	84.364088
2916.369792	83.697234
2918.298608	83.083685
2920.227424	82.571070
2922.156240	82.146979
2924.085056	81.793744
2926.013872	81.492542
2927.942688	81.247586
2929.871504	81.004502
2931.800320	80.765805
2933.729136	80.539109
2935.657952	80.345981
2937.586768	80.182982
2939.515584	80.036351
2941.444400	79.929917
2943.373216	79.920633
2945.302032	79.949903
2947.230848	79.974283
2949.159664	80.036240
2951.088480	80.152770
2953.017296	80.389064
2954.946112	80.788554
2956.874928	81.383427
2958.803744	82.226187
2960.732560	83.222234
2962.661376	84.238852
2964.590192	85.189184
2966.519008	86.010397
2968.447824	86.774324
2970.376640	87.513158
2972.305456	88.195648
2974.234272	88.858225
2976.163088	89.456401
2978.091904	89.931339
2980.020720	90.276600
2981.949536	90.546505
2983.878352	90.811369
2985.807168	91.106567
2987.735984	91.418179
2989.664800	91.690235
2991.593616	91.915688
2993.522432	92.132119
2995.451248	92.287648
2997.380064	92.368087
2999.308880	92.419655
3001.237696	92.501280
3003.166512	92.617661
3005.095328	92.737407
3007.024144	92.857887
3008.952960	92.967458
3010.881776	93.025655
3012.810592	93.048927
3014.739408	93.067552
3016.668224	93.108953
3018.597040	93.199019
3020.525856	93.286620
3022.454672	93.320277
3024.383488	93.289418
3026.312304	93.218720
3028.241120	93.138763
3030.169936	93.059820
3032.098752	93.042157
3034.027568	93.078473
3035.956384	93.122466
3037.885200	93.220841
3039.814016	93.269005
3041.742832	93.218295
3043.671648	93.173183
3045.600464	93.138854
3047.529280	93.118927
3049.458096	93.060494
3051.386912	93.025153
3053.315728	93.045456
3055.244544	93.068316
3057.173360	93.098161
3059.102176	93.182755
3061.030992	93.259849
3062.959808	93.287755
3064.888624	93.248680
3066.817440	93.181311
3068.746256	93.124375
3070.675072	93.122080
3072.603888	93.173939
3074.532704	93.212020
3076.461520	93.211229
3078.390336	93.186053
3080.319152	93.121287
3082.247968	93.070767
3084.176784	93.086320
3086.105600	93.130328
3088.034416	93.192358
3089.963232	93.227770
3091.892048	93.272526
3093.820864	93.304748
3095.749680	93.225484
3097.678496	93.105047
3099.607312	93.022181
3101.536128	92.950002
3103.464944	92.876531
3105.393760	92.884750
3107.322576	93.042631
3109.251392	93.194762
3111.180208	93.223709
3113.109024	93.192485
3115.037840	93.155335
3116.966656	93.058024
3118.895472	92.901538
3120.824288	92.848320
3122.753104	92.941540
3124.681920	93.002684
3126.610736	92.999257
3128.539552	92.998470
3130.468368	92.994071
3132.397184	92.929515
3134.326000	92.850307
3136.254816	92.856181
3138.183632	92.886036
3140.112448	92.836916
3142.041264	92.785372
3143.970080	92.781450
3145.898896	92.850717
3147.827712	92.975523
3149.756528	93.085946
3151.685344	93.158200
3153.614160	93.096924
3155.542976	92.952426
3157.471792	92.856121
3159.400608	92.849553
3161.329424	92.934100
3163.258240	93.052954
3165.187056	93.122941
3167.115872	93.145547
3169.044688	93.052074
3170.973504	92.910205
3172.902320	92.819724
3174.831136	92.801695
3176.759952	92.784566
3178.688768	92.757294
3180.617584	92.768360
3182.546400	92.809181
3184.475216	92.784837
3186.404032	92.730181
3188.332848	92.707549
3190.261664	92.667111
3192.190480	92.609200
3194.119296	92.630130
3196.048112	92.758752
3197.976928	92.883584
3199.905744	93.007136
3201.834560	93.139589
3203.763376	93.178170
3205.692192	93.010579
3207.621008	92.793027
3209.549824	92.653822
3211.478640	92.519150
3213.407456	92.448788
3215.336272	92.591205
3217.265088	92.804480
3219.193904	92.897892
3221.122720	92.867708
3223.051536	92.864435
3224.980352	92.888799
3226.909168	92.854829
3228.837984	92.876060
3230.766800	92.960433
3232.695616	92.927050
3234.624432	92.743354
3236.553248	92.575139
3238.482064	92.517380
3240.410880	92.559628
3242.339696	92.588919
3244.268512	92.675953
3246.197328	92.760899
3248.126144	92.724875
3250.054960	92.647647
3251.983776	92.594736
3253.912592	92.569749
3255.841408	92.586094
3257.770224	92.508701
3259.699040	92.448916
3261.627856	92.382902
3263.556672	92.277705
3265.485488	92.226635
3267.414304	92.255334
3269.343120	92.323311
3271.271936	92.452172
3273.200752	92.545302
3275.129568	92.581739
3277.058384	92.506221
3278.987200	92.345328
3280.916016	92.219078
3282.844832	92.225757
3284.773648	92.288168
3286.702464	92.386033
3288.631280	92.491756
3290.560096	92.562720
3292.488912	92.570541
3294.417728	92.481952
3296.346544	92.357031
3298.275360	92.255548
3300.204176	92.186141
3302.132992	92.131723
3304.061808	92.123307
3305.990624	92.168151
3307.919440	92.233057
3309.848256	92.255169
3311.777072	92.237686
3313.705888	92.175451
3315.634704	92.124247
3317.563520	92.102961
3319.492336	92.094024
3321.421152	92.028135
3323.349968	92.025056
3325.278784	92.193452
3327.207600	92.308237
3329.136416	92.268934
3331.065232	92.171105
3332.994048	92.085680
3334.922864	92.007691
3336.851680	91.906542
3338.780496	91.933741
3340.709312	92.134086
3342.638128	92.250383
3344.566944	92.257951
3346.495760	92.262671
3348.424576	92.317278
3350.353392	92.366520
3352.282208	92.340683
3354.211024	92.267639
3356.139840	92.132358
3358.068656	91.946319
3359.997472	91.764778
3361.926288	91.674826
3363.855104	91.698143
3365.783920	91.778507
3367.712736	91.868940
3369.641552	91.952723
3371.570368	91.939526
3373.499184	91.870556
3375.428000	91.765722
3377.356816	91.660292
3379.285632	91.560659
3381.214448	91.517578
3383.143264	91.534403
3385.072080	91.570979
3387.000896	91.612403
3388.929712	91.657009
3390.858528	91.703986
3392.787344	91.768322
3394.716160	91.752243
3396.644976	91.680604
3398.573792	91.614926
3400.502608	91.550946
3402.431424	91.545528
3404.360240	91.578927
3406.289056	91.612481
3408.217872	91.624701
3410.146688	91.529740
3412.075504	91.385164
3414.004320	91.289987
3415.933136	91.232178
3417.861952	91.242742
3419.790768	91.327502
3421.719584	91.340215
3423.648400	91.226795
3425.577216	91.074520
3427.506032	90.979526
3429.434848	90.908545
3431.363664	90.813445
3433.292480	90.839737
3435.221296	91.033591
3437.150112	91.169652
3439.078928	91.211889
3441.007744	91.208632
3442.936560	91.103238
3444.865376	90.943779
3446.794192	90.748413
3448.723008	90.634598
3450.651824	90.696773
3452.580640	90.800117
3454.509456	90.954750
3456.438272	91.132963
3458.367088	91.143782
3460.295904	91.012711
3462.224720	90.880723
3464.153536	90.778708
3466.082352	90.824071
3468.011168	90.967586
3469.939984	91.127394
3471.868800	91.268503
3473.797616	91.261410
3475.726432	91.028730
3477.655248	90.735657
3479.584064	90.463542
3481.512880	90.329140
3483.441696	90.336597
3485.370512	90.381134
3487.299328	90.495676
3489.228144	90.685325
3491.156960	90.793900
3493.085776	90.799289
3495.014592	90.787057
3496.943408	90.713263
3498.872224	90.550248
3500.801040	90.438030
3502.729856	90.431230
3504.658672	90.406374
3506.587488	90.409060
3508.516304	90.434516
3510.445120	90.443850
3512.373936	90.377061
3514.302752	90.192005
3516.231568	90.098505
3518.160384	90.005318
3520.089200	89.817730
3522.018016	89.734175
3523.946832	89.739116
3525.875648	89.794908
3527.804464	89.952817
3529.733280	90.019499
3531.662096	90.048496
3533.590912	90.126997
3535.519728	90.195482
3537.448544	90.144165
3539.377360	90.054436
3541.306176	89.996934
3543.234992	90.014065
3545.163808	89.962473
3547.092624	89.922863
3549.021440	90.039638
3550.950256	90.138466
3552.879072	90.069936
3554.807888	89.957226
3556.736704	89.990801
3558.665520	90.104810
3560.594336	89.988265
3562.523152	89.708546
3564.451968	89.568695
3566.380784	89.623821
3568.309600	89.729442
3570.238416	89.797998
3572.167232	89.976759
3574.096048	90.068635
3576.024864	89.853671
3577.953680	89.591229
3579.882496	89.540509
3581.811312	89.458249
3583.740128	89.385360
3585.668944	89.373691
3587.597760	89.425019
3589.526576	89.406790
3591.455392	89.470290
3593.384208	89.677931
3595.313024	89.770314
3597.241840	89.548206
3599.170656	89.358081
3601.099472	89.215574
3603.028288	89.110083
3604.957104	89.141280
3606.885920	89.327221
3608.814736	89.562600
3610.743552	89.602468
3612.672368	89.431983
3614.601184	89.270004
3616.530000	89.151992
3618.458816	89.156944
3620.387632	89.255354
3622.316448	89.082862
3624.245264	89.054650
3626.174080	89.133859
3628.102896	89.048704
3630.031712	88.934965
3631.960528	88.930426
3633.889344	89.047480
3635.818160	89.200237
3637.746976	89.294053
3639.675792	89.557993
3641.604608	89.588235
3643.533424	89.245562
3645.462240	88.900219
3647.391056	88.738348
3649.319872	88.650606
3651.248688	88.727750
3653.177504	88.983199
3655.106320	89.226043
3657.035136	89.172192
3658.963952	88.965123
3660.892768	88.926898
3662.821584	88.874293
3664.750400	88.812549
3666.679216	89.038916
3668.608032	89.033012
3670.536848	89.124174
3672.465664	89.326538
3674.394480	89.392807
3676.323296	89.354120
3678.252112	89.214481
3680.180928	89.159964
3682.109744	89.162215
3684.038560	88.793028
3685.967376	88.601313
3687.896192	88.711452
3689.825008	88.815921
3691.753824	88.949516
3693.682640	89.002970
3695.611456	88.892025
3697.540272	88.788591
3699.469088	88.779650
3701.397904	88.759215
3703.326720	88.807956
3705.255536	88.724337
3707.184352	88.785094
3709.113168	88.905082
3711.041984	88.948534
3712.970800	89.025498
3714.899616	89.055245
3716.828432	88.929079
3718.757248	88.588700
3720.686064	88.034323
3722.614880	87.933795
3724.543696	88.095519
3726.472512	88.227164
3728.401328	88.159440
3730.330144	87.907217
3732.258960	87.852933
3734.187776	87.766383
3736.116592	87.517612
3738.045408	87.358074
3739.974224	87.680890
3741.903040	88.023094
3743.831856	88.162782
3745.760672	88.050737
3747.689488	88.309942
3749.618304	88.527151
3751.547120	88.400234
3753.475936	88.035179
3755.404752	88.242153
3757.333568	88.402336
3759.262384	88.353036
3761.191200	88.128320
3763.120016	88.076162
3765.048832	88.097872
3766.977648	88.179816
3768.906464	88.249665
3770.835280	88.531272
3772.764096	88.665640
3774.692912	88.582692
3776.621728	88.404006
3778.550544	88.118071
3780.479360	87.954853
3782.408176	87.930170
3784.336992	88.005701
3786.265808	88.171971
3788.194624	88.238023
3790.123440	88.213781
3792.052256	88.188459
3793.981072	87.996706
3795.909888	87.788321
3797.838704	87.882070
3799.767520	88.000421
3801.696336	88.131681
3803.625152	88.336975
3805.553968	88.457060
3807.482784	88.476257
3809.411600	88.159833
3811.340416	87.992995
3813.269232	88.066396
3815.198048	87.820774
3817.126864	87.782374
3819.055680	87.961854
3820.984496	88.098283
3822.913312	88.114906
3824.842128	87.963347
3826.770944	87.947836
3828.699760	87.864913
3830.628576	87.572155
3832.557392	87.602514
3834.486208	87.707427
3836.415024	87.833365
3838.343840	87.962621
3840.272656	88.047900
3842.201472	88.141938
3844.130288	88.142272
3846.059104	87.723290
3847.987920	87.365446
3849.916736	87.476683
3851.845552	87.703540
3853.774368	87.919978
3855.703184	88.063868
3857.632000	88.052457
3859.560816	87.814601
3861.489632	87.299983
3863.418448	86.832504
3865.347264	87.080212
3867.276080	87.378597
3869.204896	87.644828
3871.133712	87.881776
3873.062528	87.913178
3874.991344	87.797806
3876.920160	87.685856
3878.848976	87.367717
3880.777792	87.382656
3882.706608	87.449145
3884.635424	87.493350
3886.564240	87.609208
3888.493056	87.637034
3890.421872	87.643705
3892.350688	87.624082
3894.279504	87.451471
3896.208320	87.356893
3898.137136	87.335146
3900.065952	87.414370
3901.994768	87.583397
3903.923584	87.771470
3905.852400	87.925284
3907.781216	87.941346
3909.710032	87.767618
3911.638848	87.510077
3913.567664	87.368887
3915.496480	87.428533
3917.425296	87.492497
3919.354112	87.515924
3921.282928	87.526783
3923.211744	87.506007
3925.140560	87.397313
3927.069376	87.259249
3928.998192	87.230573
3930.927008	87.259235
3932.855824	87.254374
3934.784640	87.197050
3936.713456	87.173763
3938.642272	87.196167
3940.571088	87.242994
3942.499904	87.239144
3944.428720	87.245937
3946.357536	87.262157
3948.286352	87.271310
3950.215168	87.276006
3952.143984	87.290633
3954.072800	87.267394
3956.001616	87.194697
3957.930432	87.126284
3959.859248	87.097895
3961.788064	87.136804
3963.716880	87.180622
3965.645696	87.233457
3967.574512	87.245086
3969.503328	87.173959
3971.432144	87.048020
3973.360960	86.973400
3975.289776	86.940562
3977.218592	86.895379
3979.147408	86.867928
3981.076224	86.904365
3983.005040	86.953514
3984.933856	86.986787
3986.862672	86.961941
3988.791488	86.915081
3990.720304	86.904451
3992.649120	86.877349
3994.577936	86.867838
3996.506752	86.886980
3998.435568	86.866192
4000.364384	86.816209
