# Supplementary material for: Preparation and performance evaluation of a novel orthodontic adhesive incorporating composite dimethylaminohexadecyl methacrylate—Polycaprolactone fibers
Source: PLoS One. 2024 May 23;19(5):e0304143. doi: 10.1371/journal.pone.0304143 (PMC11115245; doi:10.1371/journal.pone.0304143)
Supplement: S1 File — (ZIP) [file pone.0304143.s001.zip › S1 File.Fourier Infrared (FT-IR) Spectral Analysis/3%DMAHDM-PCL.txt]

##TITLE=No Description
##DATA TYPE=INFRARED SPECTRUM
##XUNITS=1/CM
##YUNITS=%T
399.264912	24.520995
401.193728	31.099685
403.122544	41.295348
405.051360	53.929143
406.980176	67.778782
408.908992	96.615881
410.837808	115.401242
412.766624	117.441299
414.695440	110.451730
416.624256	100.077700
418.553072	81.235916
420.481888	63.804790
422.410704	58.108643
424.339520	71.774675
426.268336	81.349789
428.197152	85.414261
430.125968	89.200366
432.054784	91.436539
433.983600	90.659406
435.912416	90.993228
437.841232	92.948438
439.770048	92.324755
441.698864	91.859880
443.627680	91.284455
445.556496	90.250187
447.485312	89.503350
449.414128	87.631732
451.342944	83.657776
453.271760	81.404051
455.200576	82.972264
457.129392	86.223613
459.058208	89.771559
460.987024	93.329542
462.915840	95.056462
464.844656	94.417007
466.773472	92.763064
468.702288	93.048020
470.631104	94.712265
472.559920	95.246543
474.488736	94.928995
476.417552	94.780962
478.346368	94.659972
480.275184	95.160562
482.204000	95.802005
484.132816	95.389062
486.061632	94.886148
487.990448	94.851459
489.919264	94.865294
491.848080	94.792551
493.776896	95.348497
495.705712	96.645349
497.634528	97.813522
499.563344	98.368058
501.492160	98.982914
503.420976	99.700082
505.349792	100.104250
507.278608	99.841710
509.207424	98.848025
511.136240	97.101545
513.065056	95.689648
514.993872	94.839093
516.922688	94.816819
518.851504	95.354330
520.780320	95.943870
522.709136	96.616128
524.637952	96.882617
526.566768	96.523525
528.495584	96.118712
530.424400	96.023884
532.353216	96.645600
534.282032	97.335731
536.210848	98.391774
538.139664	99.384420
540.068480	99.654950
541.997296	99.154465
543.926112	98.161917
545.854928	97.414254
547.783744	96.990319
549.712560	96.495403
551.641376	96.402206
553.570192	96.570068
555.499008	96.794711
557.427824	96.912070
559.356640	97.257920
561.285456	97.804511
563.214272	98.126850
565.143088	97.843216
567.071904	97.237963
569.000720	96.763144
570.929536	96.228789
572.858352	95.548827
574.787168	95.151317
576.715984	95.017603
578.644800	94.793663
580.573616	94.217850
582.502432	93.798499
584.431248	93.910933
586.360064	94.330755
588.288880	94.870569
590.217696	95.421858
592.146512	95.872384
594.075328	96.108761
596.004144	96.262541
597.932960	96.540819
599.861776	96.915131
601.790592	97.292773
603.719408	97.605877
605.648224	97.754108
607.577040	97.836119
609.505856	98.006949
611.434672	98.097074
613.363488	98.031222
615.292304	97.980965
617.221120	98.088475
619.149936	98.111703
621.078752	97.930948
623.007568	97.785508
624.936384	97.795008
626.865200	97.865965
628.794016	97.930381
630.722832	98.101757
632.651648	98.259368
634.580464	98.238591
636.509280	98.120636
638.438096	97.955619
640.366912	97.763785
642.295728	97.612426
644.224544	97.503183
646.153360	97.299437
648.082176	97.001408
650.010992	96.809191
651.939808	96.720661
653.868624	96.657540
655.797440	96.656166
657.726256	96.640262
659.655072	96.689330
661.583888	96.751576
663.512704	96.646054
665.441520	96.522695
667.370336	96.527205
669.299152	96.676324
671.227968	96.874169
673.156784	96.975664
675.085600	96.997070
677.014416	96.936177
678.943232	96.612344
680.872048	96.314689
682.800864	96.012722
684.729680	95.764143
686.658496	95.698903
688.587312	95.747553
690.516128	95.771746
692.444944	95.677464
694.373760	95.468227
696.302576	95.198454
698.231392	94.738251
700.160208	94.329453
702.089024	93.995784
704.017840	93.581186
705.946656	93.056895
707.875472	92.531978
709.804288	92.206904
711.733104	92.110399
713.661920	92.070987
715.590736	92.262285
717.519552	92.481732
719.448368	92.343673
721.377184	91.462896
723.306000	89.892669
725.234816	87.929937
727.163632	85.843568
729.092448	83.918953
731.021264	82.609631
732.950080	82.225578
734.878896	82.844495
736.807712	84.169740
738.736528	86.030461
740.665344	88.215319
742.594160	90.494175
744.522976	92.504835
746.451792	93.991737
748.380608	95.020109
750.309424	95.740191
752.238240	96.330479
754.167056	96.787284
756.095872	97.070235
758.024688	97.311989
759.953504	97.379706
761.882320	97.340077
763.811136	97.132913
765.739952	96.702912
767.668768	96.251032
769.597584	95.853773
771.526400	95.486252
773.455216	95.177705
775.384032	95.006740
777.312848	95.160044
779.241664	95.517033
781.170480	95.886033
783.099296	96.252833
785.028112	96.575518
786.956928	96.832281
788.885744	96.940617
790.814560	96.909117
792.743376	96.761008
794.672192	96.499756
796.601008	96.179975
798.529824	95.934460
800.458640	95.844738
802.387456	96.060571
804.316272	96.485740
806.245088	96.779468
808.173904	96.815455
810.102720	96.845365
812.031536	96.946440
813.960352	97.111595
815.889168	97.407554
817.817984	97.702430
819.746800	97.876487
821.675616	97.735156
823.604432	97.303711
825.533248	96.958030
827.462064	96.737128
829.390880	96.565441
831.319696	96.407984
833.248512	96.006161
835.177328	95.322243
837.106144	94.576523
839.034960	94.026267
840.963776	93.959083
842.892592	94.409458
844.821408	95.222586
846.750224	96.142454
848.679040	96.821003
850.607856	97.166321
852.536672	97.304567
854.465488	97.305876
856.394304	97.209634
858.323120	97.127313
860.251936	97.098771
862.180752	97.143703
864.109568	97.259422
866.038384	97.421780
867.967200	97.585817
869.896016	97.590508
871.824832	97.376143
873.753648	97.103115
875.682464	96.891492
877.611280	96.812007
879.540096	96.892110
881.468912	97.003009
883.397728	97.119246
885.326544	97.105122
887.255360	96.964079
889.184176	96.848090
891.112992	96.802067
893.041808	96.786277
894.970624	96.809755
896.899440	96.794786
898.828256	96.754426
900.757072	96.624904
902.685888	96.460476
904.614704	96.359467
906.543520	96.255147
908.472336	96.097790
910.401152	95.958383
912.329968	95.820458
914.258784	95.621217
916.187600	95.331249
918.116416	94.943942
920.045232	94.502338
921.974048	94.003202
923.902864	93.370564
925.831680	92.505292
927.760496	91.374741
929.689312	90.070841
931.618128	88.880061
933.546944	88.031756
935.475760	87.731278
937.404576	88.008353
939.333392	88.626656
941.262208	89.242833
943.191024	89.554013
945.119840	89.332549
947.048656	88.586682
948.977472	87.418796
950.906288	85.891110
952.835104	84.035204
954.763920	81.957000
956.692736	79.920318
958.621552	78.356517
960.550368	77.642456
962.479184	77.998430
964.408000	79.349744
966.336816	81.326141
968.265632	83.436544
970.194448	85.247581
972.123264	86.608194
974.052080	87.591741
975.980896	88.354933
977.909712	89.016758
979.838528	89.597964
981.767344	90.066509
983.696160	90.389833
985.624976	90.576453
987.553792	90.652828
989.482608	90.641900
991.411424	90.614122
993.340240	90.609828
995.269056	90.608305
997.197872	90.607089
999.126688	90.585859
1001.055504	90.490078
1002.984320	90.279092
1004.913136	90.009512
1006.841952	89.760018
1008.770768	89.497035
1010.699584	89.213582
1012.628400	88.948091
1014.557216	88.719771
1016.486032	88.468400
1018.414848	88.137442
1020.343664	87.730172
1022.272480	87.225668
1024.201296	86.562924
1026.130112	85.784482
1028.058928	84.921727
1029.987744	83.963662
1031.916560	82.892920
1033.845376	81.638197
1035.774192	80.108185
1037.703008	78.215709
1039.631824	76.025926
1041.560640	73.731632
1043.489456	71.591959
1045.418272	69.968558
1047.347088	69.277960
1049.275904	69.709636
1051.204720	71.252608
1053.133536	73.618838
1055.062352	76.338903
1056.991168	78.796581
1058.919984	80.426341
1060.848800	81.076576
1062.777616	81.109876
1064.706432	81.028233
1066.635248	81.273701
1068.564064	82.027324
1070.492880	83.209531
1072.421696	84.478351
1074.350512	85.415113
1076.279328	85.809904
1078.208144	85.755432
1080.136960	85.375282
1082.065776	84.741914
1083.994592	83.891742
1085.923408	82.898911
1087.852224	81.847221
1089.781040	80.839502
1091.709856	79.985357
1093.638672	79.353146
1095.567488	78.883843
1097.496304	78.503875
1099.425120	78.025619
1101.353936	77.284461
1103.282752	76.249662
1105.211568	75.181332
1107.140384	74.567472
1109.069200	74.818679
1110.998016	76.108103
1112.926832	78.352201
1114.855648	81.115455
1116.784464	83.795385
1118.713280	85.896261
1120.642096	87.232774
1122.570912	87.837197
1124.499728	87.819562
1126.428544	87.357869
1128.357360	86.565900
1130.286176	85.515858
1132.214992	84.226392
1134.143808	82.680576
1136.072624	80.906502
1138.001440	78.830898
1139.930256	76.381426
1141.859072	73.533163
1143.787888	70.291129
1145.716704	66.716254
1147.645520	62.928352
1149.574336	59.072706
1151.503152	55.359774
1153.431968	51.946144
1155.360784	48.973816
1157.289600	46.498392
1159.218416	44.578692
1161.147232	43.216823
1163.076048	42.402507
1165.004864	42.038577
1166.933680	42.066025
1168.862496	42.461097
1170.791312	43.174892
1172.720128	44.107847
1174.648944	45.259621
1176.577760	46.565073
1178.506576	47.874131
1180.435392	49.035979
1182.364208	50.148794
1184.293024	51.458878
1186.221840	53.298550
1188.150656	55.915192
1190.079472	59.390669
1192.008288	63.533998
1193.937104	67.872182
1195.865920	71.862793
1197.794736	75.172938
1199.723552	77.678353
1201.652368	79.464808
1203.581184	80.709739
1205.510000	81.571683
1207.438816	82.191822
1209.367632	82.644056
1211.296448	82.942206
1213.225264	83.095792
1215.154080	83.118392
1217.082896	83.041582
1219.011712	82.850793
1220.940528	82.470272
1222.869344	81.822201
1224.798160	80.759889
1226.726976	78.984627
1228.655792	76.256052
1230.584608	72.580340
1232.513424	68.397260
1234.442240	64.443900
1236.371056	61.504817
1238.299872	60.152331
1240.228688	60.705339
1242.157504	63.118662
1244.086320	66.953957
1246.015136	71.422283
1247.943952	75.829771
1249.872768	79.670120
1251.801584	82.605581
1253.730400	84.456056
1255.659216	85.440988
1257.588032	86.028761
1259.516848	86.530690
1261.445664	86.993296
1263.374480	87.404272
1265.303296	87.727158
1267.232112	87.940128
1269.160928	88.005186
1271.089744	87.929588
1273.018560	87.766217
1274.947376	87.522317
1276.876192	87.210112
1278.805008	86.861347
1280.733824	86.481146
1282.662640	85.953061
1284.591456	84.983130
1286.520272	83.292489
1288.449088	81.004409
1290.377904	78.673168
1292.306720	76.993290
1294.235536	76.487589
1296.164352	77.353936
1298.093168	79.341298
1300.021984	81.829040
1301.950800	84.137227
1303.879616	85.956116
1305.808432	87.307856
1307.737248	88.314499
1309.666064	89.081468
1311.594880	89.667429
1313.523696	90.113284
1315.452512	90.461339
1317.381328	90.696833
1319.310144	90.849940
1321.238960	90.981403
1323.167776	91.150345
1325.096592	91.410416
1327.025408	91.791353
1328.954224	92.225118
1330.883040	92.634289
1332.811856	92.903609
1334.740672	92.993967
1336.669488	92.952975
1338.598304	92.833900
1340.527120	92.641427
1342.455936	92.342135
1344.384752	91.846865
1346.313568	91.140827
1348.242384	90.174280
1350.171200	88.978808
1352.100016	87.703408
1354.028832	86.355341
1355.957648	84.759778
1357.886464	82.839592
1359.815280	80.833814
1361.744096	79.086570
1363.672912	78.005872
1365.601728	77.948312
1367.530544	78.914541
1369.459360	80.517677
1371.388176	82.266944
1373.316992	83.904475
1375.245808	85.502272
1377.174624	86.985863
1379.103440	88.446997
1381.032256	89.802264
1382.961072	90.779831
1384.889888	91.281105
1386.818704	91.242761
1388.747520	90.737823
1390.676336	89.934749
1392.605152	88.919469
1394.533968	88.115258
1396.462784	87.763057
1398.391600	87.919511
1400.320416	88.642723
1402.249232	89.795197
1404.178048	90.912342
1406.106864	91.485589
1408.035680	91.293240
1409.964496	90.482251
1411.893312	89.182058
1413.822128	87.757015
1415.750944	86.703565
1417.679760	86.319511
1419.608576	86.753071
1421.537392	87.894440
1423.466208	89.447076
1425.395024	91.044773
1427.323840	92.310073
1429.252656	93.108265
1431.181472	93.489948
1433.110288	93.489204
1435.039104	93.374262
1436.967920	93.304061
1438.896736	93.346905
1440.825552	93.415330
1442.754368	93.417796
1444.683184	93.278061
1446.612000	93.029719
1448.540816	92.646385
1450.469632	92.180297
1452.398448	91.584570
1454.327264	90.910442
1456.256080	90.155176
1458.184896	89.388656
1460.113712	88.772597
1462.042528	88.328706
1463.971344	87.908837
1465.900160	87.335166
1467.828976	86.833468
1469.757792	86.638581
1471.686608	86.811959
1473.615424	87.312628
1475.544240	88.235276
1477.473056	89.645393
1479.401872	91.155559
1481.330688	92.439639
1483.259504	93.590388
1485.188320	94.539840
1487.117136	95.292562
1489.045952	95.778754
1490.974768	96.095672
1492.903584	96.422896
1494.832400	96.732737
1496.761216	96.970927
1498.690032	97.077377
1500.618848	97.063357
1502.547664	96.984828
1504.476480	96.810094
1506.405296	96.654073
1508.334112	96.560448
1510.262928	96.477946
1512.191744	96.464820
1514.120560	96.602901
1516.049376	96.809180
1517.978192	97.025758
1519.907008	97.207900
1521.835824	97.403767
1523.764640	97.608404
1525.693456	97.698247
1527.622272	97.695648
1529.551088	97.716746
1531.479904	97.755309
1533.408720	97.827490
1535.337536	97.894238
1537.266352	97.976321
1539.195168	98.060745
1541.123984	98.191812
1543.052800	98.260324
1544.981616	98.295601
1546.910432	98.303042
1548.839248	98.314135
1550.768064	98.332452
1552.696880	98.238568
1554.625696	98.291393
1556.554512	98.469116
1558.483328	98.592063
1560.412144	98.647285
1562.340960	98.666753
1564.269776	98.652872
1566.198592	98.622221
1568.127408	98.494623
1570.056224	98.608873
1571.985040	98.819561
1573.913856	99.009435
1575.842672	99.171211
1577.771488	99.270652
1579.700304	99.338821
1581.629120	99.414335
1583.557936	99.438931
1585.486752	99.474067
1587.415568	99.510390
1589.344384	99.464217
1591.273200	99.392817
1593.202016	99.327692
1595.130832	99.275343
1597.059648	99.223317
1598.988464	99.163740
1600.917280	99.087492
1602.846096	98.944332
1604.774912	98.766635
1606.703728	98.650659
1608.632544	98.559966
1610.561360	98.528328
1612.490176	98.603164
1614.418992	98.676723
1616.347808	98.670446
1618.276624	98.562399
1620.205440	98.433273
1622.134256	98.282145
1624.063072	98.110972
1625.991888	97.963791
1627.920704	97.885706
1629.849520	97.784277
1631.778336	97.665554
1633.707152	97.533807
1635.635968	97.452994
1637.564784	97.402088
1639.493600	97.443892
1641.422416	97.429236
1643.351232	97.388156
1645.280048	97.352745
1647.208864	97.391154
1649.137680	97.532738
1651.066496	97.660795
1652.995312	97.770678
1654.924128	97.843797
1656.852944	97.733421
1658.781760	97.479590
1660.710576	97.102669
1662.639392	96.726226
1664.568208	96.380729
1666.497024	96.001555
1668.425840	95.670835
1670.354656	95.461711
1672.283472	95.257472
1674.212288	94.950263
1676.141104	94.413837
1678.069920	93.656260
1679.998736	92.872497
1681.927552	92.050896
1683.856368	91.234324
1685.785184	90.618340
1687.714000	89.945231
1689.642816	89.276694
1691.571632	88.458139
1693.500448	87.551459
1695.429264	86.886436
1697.358080	86.151269
1699.286896	85.201352
1701.215712	84.150353
1703.144528	82.750619
1705.073344	81.020929
1707.002160	78.679682
1708.930976	75.683313
1710.859792	72.054142
1712.788608	67.178422
1714.717424	60.848573
1716.646240	53.809185
1718.575056	46.828951
1720.503872	41.145872
1722.432688	37.686015
1724.361504	36.988912
1726.290320	38.689127
1728.219136	41.837045
1730.147952	45.967010
1732.076768	50.263263
1734.005584	54.443020
1735.934400	58.888282
1737.863216	63.543999
1739.792032	68.435100
1741.720848	73.159728
1743.649664	77.598010
1745.578480	81.968367
1747.507296	85.598191
1749.436112	88.555275
1751.364928	90.924584
1753.293744	92.644829
1755.222560	93.849913
1757.151376	94.623998
1759.080192	95.131889
1761.009008	95.558756
1762.937824	95.889182
1764.866640	96.130148
1766.795456	96.290876
1768.724272	96.447302
1770.653088	96.575365
1772.581904	96.747263
1774.510720	96.924503
1776.439536	97.103178
1778.368352	97.243923
1780.297168	97.348643
1782.225984	97.479994
1784.154800	97.589875
1786.083616	97.606856
1788.012432	97.657608
1789.941248	97.643771
1791.870064	97.610879
1793.798880	97.555282
1795.727696	97.530701
1797.656512	97.602145
1799.585328	97.733434
1801.514144	97.861739
1803.442960	98.075169
1805.371776	98.237642
1807.300592	98.318219
1809.229408	98.395434
1811.158224	98.469774
1813.087040	98.586959
1815.015856	98.796493
1816.944672	98.994857
1818.873488	99.112467
1820.802304	99.119716
1822.731120	99.039452
1824.659936	98.955703
1826.588752	98.899424
1828.517568	98.851113
1830.446384	98.851544
1832.375200	98.855527
1834.304016	98.838746
1836.232832	98.807502
1838.161648	98.778787
1840.090464	98.761580
1842.019280	98.827340
1843.948096	98.886720
1845.876912	98.941062
1847.805728	98.981966
1849.734544	99.078385
1851.663360	99.176350
1853.592176	99.292986
1855.520992	99.378170
1857.449808	99.402402
1859.378624	99.306091
1861.307440	99.132139
1863.236256	98.971406
1865.165072	98.920607
1867.093888	98.927167
1869.022704	99.095851
1870.951520	99.253193
1872.880336	99.296885
1874.809152	99.258976
1876.737968	99.225004
1878.666784	99.226798
1880.595600	99.270886
1882.524416	99.316261
1884.453232	99.371971
1886.382048	99.318306
1888.310864	99.123137
1890.239680	98.933699
1892.168496	98.879710
1894.097312	98.883433
1896.026128	98.940634
1897.954944	99.051387
1899.883760	99.180073
1901.812576	99.231702
1903.741392	99.173934
1905.670208	99.122389
1907.599024	99.119013
1909.527840	99.106316
1911.456656	99.087907
1913.385472	99.094541
1915.314288	99.187853
1917.243104	99.114344
1919.171920	98.942376
1921.100736	98.778704
1923.029552	98.718161
1924.958368	98.813854
1926.887184	99.042292
1928.816000	99.242232
1930.744816	99.424563
1932.673632	99.426627
1934.602448	99.306047
1936.531264	99.004596
1938.460080	98.851688
1940.388896	98.849534
1942.317712	98.893446
1944.246528	98.916511
1946.175344	98.955518
1948.104160	98.929919
1950.032976	98.946731
1951.961792	99.039173
1953.890608	99.299090
1955.819424	99.446980
1957.748240	99.513223
1959.677056	99.422137
1961.605872	99.167516
1963.534688	98.908376
1965.463504	98.859200
1967.392320	98.939681
1969.321136	99.014512
1971.249952	98.941543
1973.178768	98.806595
1975.107584	98.519130
1977.036400	98.215697
1978.965216	98.209396
1980.894032	98.451335
1982.822848	98.866727
1984.751664	99.429003
1986.680480	99.803827
1988.609296	100.018405
1990.538112	99.999208
1992.466928	99.766283
1994.395744	99.648087
1996.324560	99.737319
1998.253376	99.907542
2000.182192	100.121685
2002.111008	100.229410
2004.039824	100.229504
2005.968640	100.123110
2007.897456	100.031082
2009.826272	100.064874
2011.755088	100.290346
2013.683904	100.446179
2015.612720	100.571802
2017.541536	100.699068
2019.470352	100.664992
2021.399168	100.344627
2023.327984	100.123602
2025.256800	100.401351
2027.185616	100.787552
2029.114432	100.824876
2031.043248	100.774427
2032.972064	100.584521
2034.900880	100.137901
2036.829696	99.658280
2038.758512	99.530527
2040.687328	99.974745
2042.616144	100.405990
2044.544960	100.408219
2046.473776	100.453757
2048.402592	100.230151
2050.331408	99.698121
2052.260224	99.335059
2054.189040	99.033623
2056.117856	98.933699
2058.046672	98.990881
2059.975488	98.982308
2061.904304	99.296262
2063.833120	99.621938
2065.761936	99.690685
2067.690752	99.711927
2069.619568	99.743212
2071.548384	99.707195
2073.477200	99.493483
2075.406016	99.153074
2077.334832	98.993963
2079.263648	98.978761
2081.192464	98.932123
2083.121280	98.919307
2085.050096	99.033656
2086.978912	99.168299
2088.907728	99.256832
2090.836544	99.347888
2092.765360	99.527177
2094.694176	99.791465
2096.622992	99.955170
2098.551808	99.954645
2100.480624	99.907237
2102.409440	99.833943
2104.338256	99.660092
2106.267072	99.309982
2108.195888	98.874366
2110.124704	98.646338
2112.053520	98.620628
2113.982336	98.696197
2115.911152	98.989889
2117.839968	99.320078
2119.768784	99.591951
2121.697600	99.714287
2123.626416	99.632489
2125.555232	99.527942
2127.484048	99.542585
2129.412864	99.632936
2131.341680	99.744835
2133.270496	99.825834
2135.199312	99.941739
2137.128128	99.846369
2139.056944	99.684931
2140.985760	99.489988
2142.914576	99.366870
2144.843392	99.279498
2146.772208	99.230744
2148.701024	99.328087
2150.629840	99.600676
2152.558656	99.670033
2154.487472	99.740415
2156.416288	99.986725
2158.345104	100.200453
2160.273920	100.193748
2162.202736	100.017019
2164.131552	99.676938
2166.060368	99.567708
2167.989184	99.525977
2169.918000	99.400967
2171.846816	99.505129
2173.775632	99.786786
2175.704448	99.994435
2177.633264	99.761509
2179.562080	99.144240
2181.490896	98.837698
2183.419712	98.829924
2185.348528	98.930503
2187.277344	99.219469
2189.206160	99.684153
2191.134976	100.093399
2193.063792	100.050085
2194.992608	99.778424
2196.921424	99.666068
2198.850240	99.675813
2200.779056	99.777682
2202.707872	99.970378
2204.636688	100.090581
2206.565504	100.094677
2208.494320	99.992675
2210.423136	99.888253
2212.351952	99.794875
2214.280768	99.618383
2216.209584	99.484442
2218.138400	99.423660
2220.067216	99.422223
2221.996032	99.357831
2223.924848	99.282522
2225.853664	99.332868
2227.782480	99.385311
2229.711296	99.345244
2231.640112	99.579499
2233.568928	99.813038
2235.497744	99.785152
2237.426560	99.479257
2239.355376	99.105207
2241.284192	98.874244
2243.213008	98.659557
2245.141824	98.558430
2247.070640	98.759014
2248.999456	98.922357
2250.928272	98.879561
2252.857088	98.785538
2254.785904	98.755398
2256.714720	98.773436
2258.643536	98.768228
2260.572352	98.763020
2262.501168	98.757812
2264.429984	98.752604
2266.358800	98.747396
2268.287616	98.742187
2270.216432	98.736979
2272.145248	98.731771
2274.074064	98.726563
2276.002880	98.721355
2277.931696	98.716146
2279.860512	98.710938
2281.789328	98.705730
2283.718144	98.700522
2285.646960	98.695314
2287.575776	98.690106
2289.504592	98.684897
2291.433408	98.679689
2293.362224	98.674481
2295.291040	98.669273
2297.219856	98.664065
2299.148672	98.658856
2301.077488	98.653648
2303.006304	98.648440
2304.935120	98.643232
2306.863936	98.638024
2308.792752	98.632816
2310.721568	98.627607
2312.650384	98.622399
2314.579200	98.617191
2316.508016	98.611983
2318.436832	98.606775
2320.365648	98.601566
2322.294464	98.596358
2324.223280	98.591150
2326.152096	98.585942
2328.080912	98.580734
2330.009728	98.575526
2331.938544	98.570317
2333.867360	98.565109
2335.796176	98.559901
2337.724992	98.554693
2339.653808	98.549485
2341.582624	98.544276
2343.511440	98.539068
2345.440256	98.533860
2347.369072	98.528652
2349.297888	98.523444
2351.226704	98.518236
2353.155520	98.513027
2355.084336	98.507819
2357.013152	98.502611
2358.941968	98.497403
2360.870784	98.492195
2362.799600	98.486986
2364.728416	98.481778
2366.657232	98.476570
2368.586048	98.471362
2370.514864	98.466154
2372.443680	98.460946
2374.372496	98.455737
2376.301312	98.450529
2378.230128	98.445321
2380.158944	98.440113
2382.087760	98.434905
2384.016576	98.429696
2385.945392	98.424488
2387.874208	98.419280
2389.803024	98.414072
2391.731840	98.408864
2393.660656	98.403656
2395.589472	98.394134
2397.518288	98.418822
2399.447104	98.382948
2401.375920	98.339060
2403.304736	98.357624
2405.233552	98.354932
2407.162368	98.275492
2409.091184	98.228560
2411.020000	98.236714
2412.948816	98.264264
2414.877632	98.170507
2416.806448	98.086798
2418.735264	98.105513
2420.664080	98.084061
2422.592896	97.953854
2424.521712	97.929326
2426.450528	97.980845
2428.379344	98.030801
2430.308160	98.034966
2432.236976	98.019777
2434.165792	98.070830
2436.094608	98.136572
2438.023424	98.122883
2439.952240	98.120239
2441.881056	98.087397
2443.809872	98.055490
2445.738688	98.012904
2447.667504	97.947653
2449.596320	97.938197
2451.525136	98.003453
2453.453952	98.074534
2455.382768	98.148518
2457.311584	98.147029
2459.240400	98.117913
2461.169216	98.104186
2463.098032	98.120486
2465.026848	98.106284
2466.955664	98.070689
2468.884480	98.003407
2470.813296	97.957490
2472.742112	97.862560
2474.670928	97.824569
2476.599744	97.957459
2478.528560	98.178872
2480.457376	98.333564
2482.386192	98.351311
2484.315008	98.262514
2486.243824	98.138579
2488.172640	97.936972
2490.101456	97.750497
2492.030272	97.685608
2493.959088	97.684311
2495.887904	97.729573
2497.816720	97.835116
2499.745536	97.950286
2501.674352	98.043794
2503.603168	98.088761
2505.531984	98.069883
2507.460800	97.986907
2509.389616	97.862629
2511.318432	97.731412
2513.247248	97.629625
2515.176064	97.519585
2517.104880	97.475394
2519.033696	97.496031
2520.962512	97.483163
2522.891328	97.434426
2524.820144	97.427961
2526.748960	97.478756
2528.677776	97.516442
2530.606592	97.538659
2532.535408	97.662394
2534.464224	97.721096
2536.393040	97.642312
2538.321856	97.528362
2540.250672	97.460643
2542.179488	97.434086
2544.108304	97.376686
2546.037120	97.346560
2547.965936	97.417188
2549.894752	97.389855
2551.823568	97.292341
2553.752384	97.264920
2555.681200	97.336228
2557.610016	97.378583
2559.538832	97.393703
2561.467648	97.428877
2563.396464	97.437908
2565.325280	97.383481
2567.254096	97.363212
2569.182912	97.415813
2571.111728	97.468208
2573.040544	97.496260
2574.969360	97.556398
2576.898176	97.531820
2578.826992	97.414600
2580.755808	97.332175
2582.684624	97.292077
2584.613440	97.256370
2586.542256	97.278527
2588.471072	97.393451
2590.399888	97.541426
2592.328704	97.572663
2594.257520	97.542047
2596.186336	97.476296
2598.115152	97.368095
2600.043968	97.304242
2601.972784	97.307327
2603.901600	97.313232
2605.830416	97.353040
2607.759232	97.412286
2609.688048	97.455368
2611.616864	97.444956
2613.545680	97.434451
2615.474496	97.415584
2617.403312	97.362146
2619.332128	97.327575
2621.260944	97.310938
2623.189760	97.279372
2625.118576	97.225965
2627.047392	97.176329
2628.976208	97.173315
2630.905024	97.199129
2632.833840	97.214200
2634.762656	97.196362
2636.691472	97.151010
2638.620288	97.112044
2640.549104	97.087457
2642.477920	97.060550
2644.406736	97.070498
2646.335552	97.101919
2648.264368	97.096803
2650.193184	97.061229
2652.122000	97.037148
2654.050816	97.018008
2655.979632	96.990376
2657.908448	96.950732
2659.837264	96.928868
2661.766080	96.937846
2663.694896	96.962462
2665.623712	97.003973
2667.552528	97.031530
2669.481344	97.025219
2671.410160	96.995386
2673.338976	96.951338
2675.267792	96.908063
2677.196608	96.872629
2679.125424	96.842336
2681.054240	96.826409
2682.983056	96.830101
2684.911872	96.845008
2686.840688	96.867189
2688.769504	96.887759
2690.698320	96.900873
2692.627136	96.890863
2694.555952	96.860546
2696.484768	96.829490
2698.413584	96.814443
2700.342400	96.794819
2702.271216	96.754218
2704.200032	96.698790
2706.128848	96.644379
2708.057664	96.606822
2709.986480	96.592359
2711.915296	96.624731
2713.844112	96.700129
2715.772928	96.789824
2717.701744	96.836944
2719.630560	96.815462
2721.559376	96.734837
2723.488192	96.653097
2725.417008	96.596764
2727.345824	96.573927
2729.274640	96.588553
2731.203456	96.628807
2733.132272	96.654944
2735.061088	96.639373
2736.989904	96.557583
2738.918720	96.497017
2740.847536	96.494230
2742.776352	96.497284
2744.705168	96.488774
2746.633984	96.479683
2748.562800	96.484768
2750.491616	96.482556
2752.420432	96.426578
2754.349248	96.402728
2756.278064	96.449304
2758.206880	96.485648
2760.135696	96.484904
2762.064512	96.469874
2763.993328	96.443445
2765.922144	96.400781
2767.850960	96.328352
2769.779776	96.277428
2771.708592	96.290727
2773.637408	96.308925
2775.566224	96.310825
2777.495040	96.313259
2779.423856	96.310950
2781.352672	96.268198
2783.281488	96.198987
2785.210304	96.182761
2787.139120	96.213806
2789.067936	96.213781
2790.996752	96.169984
2792.925568	96.127367
2794.854384	96.107805
2796.783200	96.067219
2798.712016	96.010453
2800.640832	95.998255
2802.569648	95.996932
2804.498464	95.947669
2806.427280	95.872170
2808.356096	95.817501
2810.284912	95.794111
2812.213728	95.757229
2814.142544	95.672606
2816.071360	95.573515
2818.000176	95.474299
2819.928992	95.376882
2821.857808	95.317383
2823.786624	95.269899
2825.715440	95.203057
2827.644256	95.095370
2829.573072	94.956930
2831.501888	94.828596
2833.430704	94.711048
2835.359520	94.588321
2837.288336	94.410867
2839.217152	94.137712
2841.145968	93.791031
2843.074784	93.339114
2845.003600	92.715834
2846.932416	91.956809
2848.861232	91.168172
2850.790048	90.392727
2852.718864	89.618794
2854.647680	88.960346
2856.576496	88.479134
2858.505312	88.073397
2860.434128	87.645562
2862.362944	87.220230
2864.291760	86.861254
2866.220576	86.602553
2868.149392	86.509601
2870.078208	86.676178
2872.007024	87.119556
2873.935840	87.813780
2875.864656	88.616591
2877.793472	89.372669
2879.722288	89.958615
2881.651104	90.299766
2883.579920	90.394028
2885.508736	90.222557
2887.437552	89.867662
2889.366368	89.422575
2891.295184	88.959367
2893.224000	88.576269
2895.152816	88.341514
2897.081632	88.250168
2899.010448	88.255286
2900.939264	88.267937
2902.868080	88.177069
2904.796896	87.902048
2906.725712	87.533316
2908.654528	87.095300
2910.583344	86.546523
2912.512160	85.894039
2914.440976	85.175801
2916.369792	84.458646
2918.298608	83.779062
2920.227424	83.197349
2922.156240	82.770352
2924.085056	82.470238
2926.013872	82.222769
2927.942688	81.984197
2929.871504	81.728805
2931.800320	81.450878
2933.729136	81.157107
2935.657952	80.878019
2937.586768	80.655433
2939.515584	80.505253
2941.444400	80.416183
2943.373216	80.379033
2945.302032	80.385779
2947.230848	80.420463
2949.159664	80.508961
2951.088480	80.681352
2953.017296	81.006319
2954.946112	81.517268
2956.874928	82.227538
2958.803744	83.131903
2960.732560	84.173930
2962.661376	85.243534
2964.590192	86.274051
2966.519008	87.212827
2968.447824	88.055825
2970.376640	88.800953
2972.305456	89.447940
2974.234272	90.085840
2976.163088	90.705565
2978.091904	91.258616
2980.020720	91.790482
2981.949536	92.273384
2983.878352	92.675858
2985.807168	92.989557
2987.735984	93.241764
2989.664800	93.472108
2991.593616	93.677412
2993.522432	93.844970
2995.451248	93.989118
2997.380064	94.107492
2999.308880	94.228142
3001.237696	94.348510
3003.166512	94.470970
3005.095328	94.566222
3007.024144	94.651923
3008.952960	94.701722
3010.881776	94.709871
3012.810592	94.732290
3014.739408	94.768823
3016.668224	94.803332
3018.597040	94.844317
3020.525856	94.904302
3022.454672	94.980688
3024.383488	95.047243
3026.312304	95.075615
3028.241120	95.088042
3030.169936	95.037376
3032.098752	94.975594
3034.027568	94.949866
3035.956384	94.970841
3037.885200	95.024433
3039.814016	95.064130
3041.742832	95.069087
3043.671648	95.079161
3045.600464	95.087781
3047.529280	95.100498
3049.458096	95.089287
3051.386912	95.077858
3053.315728	95.085891
3055.244544	95.122444
3057.173360	95.177350
3059.102176	95.243053
3061.030992	95.321897
3062.959808	95.355011
3064.888624	95.338403
3066.817440	95.290369
3068.746256	95.205343
3070.675072	95.129975
3072.603888	95.112697
3074.532704	95.129367
3076.461520	95.175777
3078.390336	95.217034
3080.319152	95.266059
3082.247968	95.289119
3084.176784	95.262894
3086.105600	95.218136
3088.034416	95.210923
3089.963232	95.204701
3091.892048	95.216404
3093.820864	95.252098
3095.749680	95.244788
3097.678496	95.201974
3099.607312	95.183504
3101.536128	95.174895
3103.464944	95.138804
3105.393760	95.143074
3107.322576	95.223034
3109.251392	95.321842
3111.180208	95.309402
3113.109024	95.214258
3115.037840	95.130904
3116.966656	95.026562
3118.895472	94.897246
3120.824288	94.889030
3122.753104	95.003144
3124.681920	95.086345
3126.610736	95.079317
3128.539552	95.057117
3130.468368	95.059857
3132.397184	95.036078
3134.326000	95.016553
3136.254816	95.066474
3138.183632	95.161025
3140.112448	95.156282
3142.041264	95.117022
3143.970080	95.133979
3145.898896	95.216170
3147.827712	95.308438
3149.756528	95.317057
3151.685344	95.266015
3153.614160	95.172601
3155.542976	95.063387
3157.471792	95.005954
3159.400608	95.011271
3161.329424	95.113944
3163.258240	95.231263
3165.187056	95.247046
3167.115872	95.229985
3169.044688	95.204455
3170.973504	95.153751
3172.902320	95.096968
3174.831136	95.063271
3176.759952	95.041023
3178.688768	94.974861
3180.617584	94.911557
3182.546400	94.879861
3184.475216	94.834560
3186.404032	94.740941
3188.332848	94.723624
3190.261664	94.769504
3192.190480	94.805444
3194.119296	94.833104
3196.048112	94.878193
3197.976928	94.910683
3199.905744	94.943341
3201.834560	94.972892
3203.763376	94.966630
3205.692192	94.904799
3207.621008	94.854856
3209.549824	94.833347
3211.478640	94.773036
3213.407456	94.745475
3215.336272	94.881085
3217.265088	94.997744
3219.193904	94.959473
3221.122720	94.884151
3223.051536	94.834293
3224.980352	94.787201
3226.909168	94.759824
3228.837984	94.794489
3230.766800	94.922760
3232.695616	94.923773
3234.624432	94.787376
3236.553248	94.681871
3238.482064	94.597772
3240.410880	94.543463
3242.339696	94.567269
3244.268512	94.697275
3246.197328	94.841399
3248.126144	94.856912
3250.054960	94.836225
3251.983776	94.819782
3253.912592	94.760965
3255.841408	94.658225
3257.770224	94.555117
3259.699040	94.526386
3261.627856	94.472190
3263.556672	94.424253
3265.485488	94.410755
3267.414304	94.390699
3269.343120	94.431499
3271.271936	94.517661
3273.200752	94.576624
3275.129568	94.576405
3277.058384	94.489681
3278.987200	94.409813
3280.916016	94.300938
3282.844832	94.204990
3284.773648	94.249103
3286.702464	94.332292
3288.631280	94.390531
3290.560096	94.454345
3292.488912	94.458271
3294.417728	94.433304
3296.346544	94.411633
3298.275360	94.401092
3300.204176	94.471475
3302.132992	94.499760
3304.061808	94.497398
3305.990624	94.537098
3307.919440	94.507735
3309.848256	94.454569
3311.777072	94.437943
3313.705888	94.416796
3315.634704	94.418753
3317.563520	94.408806
3319.492336	94.385405
3321.421152	94.340198
3323.349968	94.307662
3325.278784	94.379592
3327.207600	94.430211
3329.136416	94.357139
3331.065232	94.260011
3332.994048	94.201293
3334.922864	94.151582
3336.851680	94.097293
3338.780496	94.097324
3340.709312	94.135600
3342.638128	94.136926
3344.566944	94.079119
3346.495760	94.081618
3348.424576	94.230244
3350.353392	94.432138
3352.282208	94.536408
3354.211024	94.432712
3356.139840	94.152477
3358.068656	93.882100
3359.997472	93.634485
3361.926288	93.536211
3363.855104	93.672387
3365.783920	93.891585
3367.712736	94.042234
3369.641552	94.097569
3371.570368	94.079248
3373.499184	94.040884
3375.428000	93.922925
3377.356816	93.847025
3379.285632	93.850612
3381.214448	93.899291
3383.143264	93.958664
3385.072080	94.040369
3387.000896	94.123174
3388.929712	94.156285
3390.858528	94.126487
3392.787344	94.138902
3394.716160	94.112147
3396.644976	94.016500
3398.573792	93.853911
3400.502608	93.652147
3402.431424	93.517984
3404.360240	93.488565
3406.289056	93.504169
3408.217872	93.547063
3410.146688	93.525226
3412.075504	93.476808
3414.004320	93.393160
3415.933136	93.213686
3417.861952	93.073045
3419.790768	93.132685
3421.719584	93.207423
3423.648400	93.240360
3425.577216	93.343027
3427.506032	93.500292
3429.434848	93.532087
3431.363664	93.402757
3433.292480	93.307561
3435.221296	93.373662
3437.150112	93.400880
3439.078928	93.396776
3441.007744	93.369134
3442.936560	93.251499
3444.865376	93.123388
3446.794192	93.018286
3448.723008	92.973709
3450.651824	92.995356
3452.580640	93.046965
3454.509456	93.179291
3456.438272	93.312783
3458.367088	93.345250
3460.295904	93.242232
3462.224720	93.065325
3464.153536	92.889265
3466.082352	92.778423
3468.011168	92.735229
3469.939984	92.774100
3471.868800	92.893603
3473.797616	93.001362
3475.726432	92.940234
3477.655248	92.832641
3479.584064	92.798797
3481.512880	92.858728
3483.441696	92.928105
3485.370512	92.926174
3487.299328	92.901582
3489.228144	92.968943
3491.156960	92.972624
3493.085776	92.923050
3495.014592	92.945788
3496.943408	93.002281
3498.872224	93.026594
3500.801040	93.001577
3502.729856	92.912574
3504.658672	92.807064
3506.587488	92.743113
3508.516304	92.700607
3510.445120	92.657604
3512.373936	92.664100
3514.302752	92.701205
3516.231568	92.764043
3518.160384	92.712327
3520.089200	92.635021
3522.018016	92.643374
3523.946832	92.541598
3525.875648	92.365206
3527.804464	92.391202
3529.733280	92.506486
3531.662096	92.608358
3533.590912	92.690929
3535.519728	92.792261
3537.448544	92.893131
3539.377360	92.763176
3541.306176	92.471211
3543.234992	92.288959
3545.163808	92.113290
3547.092624	91.989598
3549.021440	92.009061
3550.950256	92.097558
3552.879072	92.241526
3554.807888	92.310459
3556.736704	92.405430
3558.665520	92.551098
3560.594336	92.434191
3562.523152	92.126935
3564.451968	91.978101
3566.380784	91.975873
3568.309600	91.944627
3570.238416	91.956851
3572.167232	92.150105
3574.096048	92.234058
3576.024864	92.036625
3577.953680	91.831492
3579.882496	91.907485
3581.811312	91.942363
3583.740128	91.912277
3585.668944	91.952831
3587.597760	92.075680
3589.526576	92.064044
3591.455392	92.084716
3593.384208	92.251664
3595.313024	92.338600
3597.241840	92.237614
3599.170656	92.232736
3601.099472	92.164298
3603.028288	92.041562
3604.957104	91.974762
3606.885920	91.871893
3608.814736	91.783549
3610.743552	91.588306
3612.672368	91.389692
3614.601184	91.336255
3616.530000	91.401377
3618.458816	91.660759
3620.387632	92.007674
3622.316448	91.943366
3624.245264	91.897903
3626.174080	91.816186
3628.102896	91.567251
3630.031712	91.327353
3631.960528	91.300645
3633.889344	91.431465
3635.818160	91.599368
3637.746976	91.747928
3639.675792	91.982570
3641.604608	91.865409
3643.533424	91.410117
3645.462240	91.103165
3647.391056	91.063839
3649.319872	91.090515
3651.248688	91.333932
3653.177504	91.760446
3655.106320	92.019669
3657.035136	91.916150
3658.963952	91.682419
3660.892768	91.661621
3662.821584	91.668054
3664.750400	91.628386
3666.679216	91.858734
3668.608032	91.845926
3670.536848	91.833360
3672.465664	91.879774
3674.394480	91.735169
3676.323296	91.550204
3678.252112	91.390647
3680.180928	91.289158
3682.109744	91.340654
3684.038560	91.311049
3685.967376	91.473937
3687.896192	91.714284
3689.825008	91.768415
3691.753824	91.825998
3693.682640	91.841333
3695.611456	91.590964
3697.540272	91.350138
3699.469088	91.357978
3701.397904	91.353487
3703.326720	91.302246
3705.255536	91.176986
3707.184352	91.311842
3709.113168	91.577646
3711.041984	91.724578
3712.970800	91.801607
3714.899616	91.854734
3716.828432	91.665143
3718.757248	91.251184
3720.686064	90.849924
3722.614880	90.868636
3724.543696	90.952046
3726.472512	91.006660
3728.401328	90.851339
3730.330144	90.515922
3732.258960	90.400861
3734.187776	90.377785
3736.116592	90.353055
3738.045408	90.317220
3739.974224	90.635356
3741.903040	90.960656
3743.831856	90.977632
3745.760672	90.832621
3747.689488	91.200081
3749.618304	91.506087
3751.547120	91.500190
3753.475936	91.339717
3755.404752	91.604966
3757.333568	91.709920
3759.262384	91.492673
3761.191200	91.180885
3763.120016	90.973907
3765.048832	90.790969
3766.977648	90.810441
3768.906464	90.987137
3770.835280	91.319047
3772.764096	91.529959
3774.692912	91.491278
3776.621728	91.365610
3778.550544	91.087262
3780.479360	90.878046
3782.408176	90.898883
3784.336992	91.082229
3786.265808	91.341899
3788.194624	91.492332
3790.123440	91.458105
3792.052256	91.368592
3793.981072	91.067423
3795.909888	90.762131
3797.838704	90.779664
3799.767520	90.860083
3801.696336	91.066353
3803.625152	91.376815
3805.553968	91.513247
3807.482784	91.510914
3809.411600	91.223505
3811.340416	91.118653
3813.269232	91.181979
3815.198048	90.937790
3817.126864	90.887657
3819.055680	91.012215
3820.984496	91.058655
3822.913312	91.023537
3824.842128	90.897465
3826.770944	90.934225
3828.699760	90.932572
3830.628576	90.726464
3832.557392	90.729134
3834.486208	90.811385
3836.415024	90.904896
3838.343840	90.973259
3840.272656	91.048200
3842.201472	91.180710
3844.130288	91.230391
3846.059104	90.875964
3847.987920	90.642472
3849.916736	90.885033
3851.845552	91.109901
3853.774368	91.205624
3855.703184	91.247534
3857.632000	91.103722
3859.560816	90.786422
3861.489632	90.341184
3863.418448	90.056607
3865.347264	90.301134
3867.276080	90.453751
3869.204896	90.573361
3871.133712	90.701909
3873.062528	90.647319
3874.991344	90.595105
3876.920160	90.703318
3878.848976	90.580025
3880.777792	90.649929
3882.706608	90.705644
3884.635424	90.681904
3886.564240	90.745339
3888.493056	90.784206
3890.421872	90.830771
3892.350688	90.887226
3894.279504	90.798145
3896.208320	90.755488
3898.137136	90.651256
3900.065952	90.551775
3901.994768	90.632381
3903.923584	90.772804
3905.852400	90.878115
3907.781216	90.911697
3909.710032	90.828835
3911.638848	90.689165
3913.567664	90.637148
3915.496480	90.766298
3917.425296	90.924791
3919.354112	91.014636
3921.282928	91.008880
3923.211744	90.860531
3925.140560	90.549690
3927.069376	90.262958
3928.998192	90.156596
3930.927008	90.251961
3932.855824	90.388082
3934.784640	90.460399
3936.713456	90.477944
3938.642272	90.455741
3940.571088	90.387319
3942.499904	90.331803
3944.428720	90.357287
3946.357536	90.484306
3948.286352	90.596419
3950.215168	90.615656
3952.143984	90.592959
3954.072800	90.533100
3956.001616	90.413071
3957.930432	90.296814
3959.859248	90.246830
3961.788064	90.301237
3963.716880	90.369158
3965.645696	90.391489
3967.574512	90.370168
3969.503328	90.315621
3971.432144	90.296004
3973.360960	90.298725
3975.289776	90.354118
3977.218592	90.459982
3979.147408	90.571800
3981.076224	90.645933
3983.005040	90.636566
3984.933856	90.542092
3986.862672	90.404504
3988.791488	90.186531
3990.720304	90.014603
3992.649120	89.961196
3994.577936	90.013647
3996.506752	90.112095
3998.435568	90.164002
4000.364384	90.160871
