# Supplementary material for: Preparation and performance evaluation of a novel orthodontic adhesive incorporating composite dimethylaminohexadecyl methacrylate—Polycaprolactone fibers
Source: PLoS One. 2024 May 23;19(5):e0304143. doi: 10.1371/journal.pone.0304143 (PMC11115245; doi:10.1371/journal.pone.0304143)
Supplement: S1 File — (ZIP) [file pone.0304143.s001.zip › S1 File.Fourier Infrared (FT-IR) Spectral Analysis/5%DMAHDM-PCL.txt]

##TITLE=No Description
##DATA TYPE=INFRARED SPECTRUM
##XUNITS=1/CM
##YUNITS=%T
399.264912	53.492726
401.193728	55.239956
403.122544	61.567902
405.051360	69.985438
406.980176	77.142651
408.908992	82.343944
410.837808	84.773177
412.766624	84.313125
414.695440	83.325296
416.624256	91.836864
418.553072	101.084779
420.481888	103.937738
422.410704	103.713409
424.339520	103.653063
426.268336	100.407658
428.197152	97.058901
430.125968	98.366360
432.054784	97.984570
433.983600	95.008813
435.912416	91.885440
437.841232	88.405566
439.770048	85.922499
441.698864	86.357123
443.627680	87.873911
445.556496	88.153049
447.485312	87.327819
449.414128	88.197699
451.342944	90.073898
453.271760	91.930417
455.200576	93.728607
457.129392	94.958693
459.058208	96.516968
460.987024	98.183553
462.915840	99.486372
464.844656	99.590374
466.773472	99.411589
468.702288	99.161366
470.631104	98.400723
472.559920	97.125360
474.488736	96.918335
476.417552	97.598645
478.346368	97.513723
480.275184	97.038449
482.204000	97.005380
484.132816	97.107952
486.061632	97.544615
487.990448	97.689622
489.919264	97.154213
491.848080	96.907717
493.776896	97.231896
495.705712	97.587798
497.634528	97.675498
499.563344	97.880565
501.492160	98.549912
503.420976	99.115949
505.349792	99.440338
507.278608	99.668730
509.207424	99.465379
511.136240	98.883188
513.065056	98.292170
514.993872	97.603729
516.922688	96.847632
518.851504	96.152023
520.780320	95.497529
522.709136	94.922994
524.637952	94.698153
526.566768	94.930241
528.495584	95.539795
530.424400	96.317713
532.353216	96.943816
534.282032	97.336302
536.210848	97.604615
538.139664	97.870623
540.068480	98.220054
541.997296	98.397746
543.926112	98.333214
545.854928	98.023873
547.783744	97.672098
549.712560	97.371782
551.641376	97.229563
553.570192	97.263128
555.499008	97.199577
557.427824	97.270239
559.356640	97.317741
561.285456	97.202796
563.214272	97.133536
565.143088	97.045313
567.071904	96.993748
569.000720	96.814343
570.929536	96.484742
572.858352	96.166226
574.787168	95.793442
576.715984	95.444012
578.644800	95.221990
580.573616	95.196302
582.502432	95.236577
584.431248	95.335103
586.360064	95.413001
588.288880	95.578910
590.217696	95.888406
592.146512	96.260799
594.075328	96.690764
596.004144	97.097610
597.932960	97.388678
599.861776	97.571184
601.790592	97.607104
603.719408	97.765870
605.648224	98.008208
607.577040	98.130056
609.505856	98.151088
611.434672	98.139147
613.363488	98.067316
615.292304	97.970316
617.221120	97.888989
619.149936	97.796709
621.078752	97.733976
623.007568	97.796860
624.936384	97.900592
626.865200	97.974928
628.794016	98.060374
630.722832	98.208000
632.651648	98.300717
634.580464	98.290888
636.509280	98.273275
638.438096	98.232407
640.366912	98.042713
642.295728	97.734181
644.224544	97.464200
646.153360	97.242363
648.082176	97.115097
650.010992	97.037498
651.939808	96.945591
653.868624	96.884364
655.797440	96.893873
657.726256	96.815188
659.655072	96.696947
661.583888	96.581208
663.512704	96.517551
665.441520	96.501473
667.370336	96.508887
669.299152	96.547927
671.227968	96.583812
673.156784	96.634766
675.085600	96.690831
677.014416	96.676757
678.943232	96.607581
680.872048	96.599256
682.800864	96.587589
684.729680	96.484770
686.658496	96.386153
688.587312	96.308171
690.516128	96.303498
692.444944	96.323205
694.373760	96.311030
696.302576	96.250339
698.231392	96.118531
700.160208	95.908487
702.089024	95.608154
704.017840	95.287130
705.946656	95.050662
707.875472	94.894150
709.804288	94.688083
711.733104	94.577226
713.661920	94.551262
715.590736	94.441622
717.519552	94.180721
719.448368	93.690919
721.377184	92.939736
723.306000	92.024239
725.234816	90.973242
727.163632	89.899135
729.092448	89.021472
731.021264	88.506997
732.950080	88.407066
734.878896	88.703845
736.807712	89.446745
738.736528	90.666196
740.665344	92.136369
742.594160	93.515741
744.522976	94.727629
746.451792	95.789997
748.380608	96.612534
750.309424	97.164112
752.238240	97.502244
754.167056	97.728234
756.095872	97.876626
758.024688	97.944650
759.953504	97.933521
761.882320	97.838993
763.811136	97.741629
765.739952	97.657401
767.668768	97.507081
769.597584	97.289764
771.526400	97.083705
773.455216	96.971303
775.384032	96.929083
777.312848	96.933725
779.241664	96.998139
781.170480	97.148693
783.099296	97.388491
785.028112	97.624018
786.956928	97.797135
788.885744	97.932465
790.814560	98.020540
792.743376	98.041601
794.672192	97.982723
796.601008	97.932931
798.529824	97.862445
800.458640	97.768991
802.387456	97.658725
804.316272	97.554567
806.245088	97.428906
808.173904	97.347903
810.102720	97.405538
812.031536	97.522710
813.960352	97.657446
815.889168	97.809337
817.817984	97.881572
819.746800	97.899203
821.675616	97.941951
823.604432	98.032729
825.533248	98.054059
827.462064	97.950701
829.390880	97.734461
831.319696	97.492878
833.248512	97.224484
835.177328	97.003629
837.106144	96.975166
839.034960	97.065391
840.963776	97.209482
842.892592	97.371554
844.821408	97.533763
846.750224	97.732913
848.679040	98.005182
850.607856	98.271634
852.536672	98.426255
854.465488	98.510305
856.394304	98.488398
858.323120	98.437657
860.251936	98.459571
862.180752	98.545397
864.109568	98.615728
866.038384	98.658236
867.967200	98.685945
869.896016	98.648270
871.824832	98.576571
873.753648	98.518641
875.682464	98.446316
877.611280	98.312546
879.540096	98.151037
881.468912	98.043352
883.397728	97.951105
885.326544	97.904815
887.255360	97.924409
889.184176	97.947277
891.112992	97.913560
893.041808	97.884485
894.970624	97.822622
896.899440	97.712405
898.828256	97.630328
900.757072	97.560490
902.685888	97.435707
904.614704	97.294463
906.543520	97.211320
908.472336	97.175597
910.401152	97.152710
912.329968	97.113741
914.258784	97.054873
916.187600	96.981080
918.116416	96.853396
920.045232	96.587792
921.974048	96.120336
923.902864	95.516540
925.831680	94.844778
927.760496	94.152632
929.689312	93.513986
931.618128	93.021724
933.546944	92.723104
935.475760	92.558108
937.404576	92.525155
939.333392	92.590805
941.262208	92.699905
943.191024	92.791283
945.119840	92.742848
947.048656	92.417093
948.977472	91.737147
950.906288	90.744493
952.835104	89.615734
954.763920	88.545656
956.692736	87.676382
958.621552	87.123271
960.550368	86.905634
962.479184	87.026165
964.408000	87.483314
966.336816	88.230594
968.265632	89.203852
970.194448	90.326868
972.123264	91.460127
974.052080	92.456688
975.980896	93.213612
977.909712	93.740118
979.838528	94.112832
981.767344	94.384836
983.696160	94.587862
985.624976	94.738928
987.553792	94.820669
989.482608	94.844277
991.411424	94.829577
993.340240	94.808303
995.269056	94.768126
997.197872	94.706311
999.126688	94.602034
1001.055504	94.479093
1002.984320	94.349449
1004.913136	94.209374
1006.841952	94.038971
1008.770768	93.880014
1010.699584	93.745054
1012.628400	93.626507
1014.557216	93.511949
1016.486032	93.369429
1018.414848	93.193993
1020.343664	92.970272
1022.272480	92.680110
1024.201296	92.311758
1026.130112	91.850083
1028.058928	91.326814
1029.987744	90.715680
1031.916560	89.939261
1033.845376	88.952524
1035.774192	87.814213
1037.703008	86.554064
1039.631824	85.269421
1041.560640	84.111369
1043.489456	83.217070
1045.418272	82.729984
1047.347088	82.755226
1049.275904	83.290572
1051.204720	84.200000
1053.133536	85.315208
1055.062352	86.494050
1056.991168	87.626497
1058.919984	88.605034
1060.848800	89.380943
1062.777616	89.972024
1064.706432	90.396534
1066.635248	90.715444
1068.564064	91.006293
1070.492880	91.322234
1072.421696	91.694759
1074.350512	92.097610
1076.279328	92.443112
1078.208144	92.602634
1080.136960	92.496173
1082.065776	92.134215
1083.994592	91.600163
1085.923408	90.981688
1087.852224	90.351172
1089.781040	89.771139
1091.709856	89.255222
1093.638672	88.770395
1095.567488	88.263729
1097.496304	87.669677
1099.425120	87.017647
1101.353936	86.430284
1103.282752	86.034112
1105.211568	85.890635
1107.140384	86.032293
1109.069200	86.477557
1110.998016	87.200201
1112.926832	88.164900
1114.855648	89.318710
1116.784464	90.547361
1118.713280	91.707451
1120.642096	92.661111
1122.570912	93.272302
1124.499728	93.468495
1126.428544	93.300270
1128.357360	92.858191
1130.286176	92.209725
1132.214992	91.371528
1134.143808	90.356429
1136.072624	89.149511
1138.001440	87.698667
1139.930256	85.973143
1141.859072	83.982217
1143.787888	81.744396
1145.716704	79.294746
1147.645520	76.694652
1149.574336	74.020715
1151.503152	71.371458
1153.431968	68.846784
1155.360784	66.532539
1157.289600	64.520719
1159.218416	62.836851
1161.147232	61.526165
1163.076048	60.604113
1165.004864	60.065647
1166.933680	59.890035
1168.862496	60.058510
1170.791312	60.515156
1172.720128	61.163011
1174.648944	61.902761
1176.577760	62.690883
1178.506576	63.533230
1180.435392	64.506363
1182.364208	65.696085
1184.293024	67.165447
1186.221840	68.943325
1188.150656	71.029697
1190.079472	73.363243
1192.008288	75.872771
1193.937104	78.463261
1195.865920	81.005696
1197.794736	83.347946
1199.723552	85.357665
1201.652368	86.929396
1203.581184	88.040224
1205.510000	88.763787
1207.438816	89.216356
1209.367632	89.494687
1211.296448	89.666319
1213.225264	89.778849
1215.154080	89.822281
1217.082896	89.797347
1219.011712	89.704926
1220.940528	89.449774
1222.869344	88.865215
1224.798160	87.807138
1226.726976	86.247924
1228.655792	84.273623
1230.584608	82.044887
1232.513424	79.768432
1234.442240	77.725096
1236.371056	76.234097
1238.299872	75.522505
1240.228688	75.670452
1242.157504	76.672559
1244.086320	78.437446
1246.015136	80.745271
1247.943952	83.270278
1249.872768	85.690025
1251.801584	87.776670
1253.730400	89.427707
1255.659216	90.622982
1257.588032	91.387439
1259.516848	91.805018
1261.445664	92.035895
1263.374480	92.212303
1265.303296	92.371423
1267.232112	92.490102
1269.160928	92.559371
1271.089744	92.576395
1273.018560	92.548281
1274.947376	92.482592
1276.876192	92.379197
1278.805008	92.151740
1280.733824	91.644790
1282.662640	90.790597
1284.591456	89.675235
1286.520272	88.468228
1288.449088	87.332195
1290.377904	86.399392
1292.306720	85.767910
1294.235536	85.506577
1296.164352	85.665760
1298.093168	86.260532
1300.021984	87.253633
1301.950800	88.545497
1303.879616	89.968818
1305.808432	91.267427
1307.737248	92.247801
1309.666064	92.880438
1311.594880	93.237983
1313.523696	93.423177
1315.452512	93.528167
1317.381328	93.595443
1319.310144	93.663940
1321.238960	93.788707
1323.167776	93.983854
1325.096592	94.233874
1327.025408	94.506116
1328.954224	94.776892
1330.883040	95.038626
1332.811856	95.285069
1334.740672	95.485259
1336.669488	95.592190
1338.598304	95.573034
1340.527120	95.447353
1342.455936	95.219623
1344.384752	94.875939
1346.313568	94.452581
1348.242384	93.957621
1350.171200	93.287323
1352.100016	92.373345
1354.028832	91.249050
1355.957648	90.040413
1357.886464	88.847180
1359.815280	87.884501
1361.744096	87.176617
1363.672912	86.737675
1365.601728	86.606217
1367.530544	86.807070
1369.459360	87.374711
1371.388176	88.258730
1373.316992	89.409330
1375.245808	90.635800
1377.174624	91.750251
1379.103440	92.686177
1381.032256	93.425969
1382.961072	93.936170
1384.889888	94.142278
1386.818704	94.097392
1388.747520	93.851313
1390.676336	93.526023
1392.605152	93.200109
1394.533968	92.959675
1396.462784	92.934879
1398.391600	93.094486
1400.320416	93.381086
1402.249232	93.686761
1404.178048	93.945467
1406.106864	94.040105
1408.035680	93.929971
1409.964496	93.622535
1411.893312	93.093363
1413.822128	92.525786
1415.750944	92.155040
1417.679760	92.032958
1419.608576	92.147811
1421.537392	92.516924
1423.466208	93.088527
1425.395024	93.770803
1427.323840	94.472835
1429.252656	95.091877
1431.181472	95.542673
1433.110288	95.796492
1435.039104	95.888009
1436.967920	95.844767
1438.896736	95.699398
1440.825552	95.567254
1442.754368	95.425818
1444.683184	95.256583
1446.612000	95.034481
1448.540816	94.733714
1450.469632	94.330673
1452.398448	93.851642
1454.327264	93.376485
1456.256080	92.951533
1458.184896	92.574999
1460.113712	92.115942
1462.042528	91.636084
1463.971344	91.246751
1465.900160	91.005879
1467.828976	90.902398
1469.757792	90.927519
1471.686608	91.189325
1473.615424	91.660854
1475.544240	92.292505
1477.473056	93.000159
1479.401872	93.740260
1481.330688	94.551282
1483.259504	95.363551
1485.188320	96.047314
1487.117136	96.510768
1489.045952	96.910054
1490.974768	97.242508
1492.903584	97.526164
1494.832400	97.710712
1496.761216	97.763072
1498.690032	97.761869
1500.618848	97.739175
1502.547664	97.702037
1504.476480	97.571280
1506.405296	97.408306
1508.334112	97.282153
1510.262928	97.204998
1512.191744	97.208275
1514.120560	97.262644
1516.049376	97.356932
1517.978192	97.502130
1519.907008	97.706671
1521.835824	97.844600
1523.764640	97.905032
1525.693456	97.944104
1527.622272	98.020807
1529.551088	98.096949
1531.479904	98.122125
1533.408720	98.132775
1535.337536	98.202344
1537.266352	98.299440
1539.195168	98.390215
1541.123984	98.452097
1543.052800	98.498427
1544.981616	98.560587
1546.910432	98.536566
1548.839248	98.538001
1550.768064	98.584255
1552.696880	98.624457
1554.625696	98.665906
1556.554512	98.690609
1558.483328	98.700706
1560.412144	98.722354
1562.340960	98.771685
1564.269776	98.819317
1566.198592	98.888893
1568.127408	98.978864
1570.056224	99.069501
1571.985040	99.147201
1573.913856	99.187944
1575.842672	99.324627
1577.771488	99.459064
1579.700304	99.560953
1581.629120	99.630280
1583.557936	99.645932
1585.486752	99.633363
1587.415568	99.622136
1589.344384	99.582921
1591.273200	99.534942
1593.202016	99.492072
1595.130832	99.425136
1597.059648	99.322936
1598.988464	99.204748
1600.917280	99.083543
1602.846096	98.943017
1604.774912	98.826365
1606.703728	98.765410
1608.632544	98.706444
1610.561360	98.644586
1612.490176	98.592773
1614.418992	98.547810
1616.347808	98.486191
1618.276624	98.426547
1620.205440	98.346261
1622.134256	98.232402
1624.063072	98.093608
1625.991888	97.954555
1627.920704	97.787189
1629.849520	97.610539
1631.778336	97.484565
1633.707152	97.440068
1635.635968	97.375698
1637.564784	97.306441
1639.493600	97.242101
1641.422416	97.261096
1643.351232	97.385318
1645.280048	97.533091
1647.208864	97.668023
1649.137680	97.799381
1651.066496	97.912672
1652.995312	97.990462
1654.924128	97.996860
1656.852944	97.953922
1658.781760	97.851345
1660.710576	97.695319
1662.639392	97.434710
1664.568208	97.182824
1666.497024	96.956846
1668.425840	96.780777
1670.354656	96.592799
1672.283472	96.294823
1674.212288	96.022917
1676.141104	95.735789
1678.069920	95.397757
1679.998736	95.074397
1681.927552	94.681960
1683.856368	94.287207
1685.785184	93.829355
1687.714000	93.323200
1689.642816	92.904452
1691.571632	92.540283
1693.500448	92.121675
1695.429264	91.593480
1697.358080	90.989655
1699.286896	90.286586
1701.215712	89.494994
1703.144528	88.483999
1705.073344	87.206170
1707.002160	85.552027
1708.930976	83.238336
1710.859792	80.278198
1712.788608	76.665017
1714.717424	72.762260
1716.646240	68.965302
1718.575056	65.504360
1720.503872	62.581345
1722.432688	60.429158
1724.361504	59.438894
1726.290320	59.467154
1728.219136	60.507262
1730.147952	62.554624
1732.076768	65.388664
1734.005584	68.680844
1735.934400	72.086887
1737.863216	75.389514
1739.792032	78.554178
1741.720848	81.627566
1743.649664	84.559448
1745.578480	87.247614
1747.507296	89.576094
1749.436112	91.559524
1751.364928	93.271721
1753.293744	94.519730
1755.222560	95.441634
1757.151376	96.141543
1759.080192	96.611649
1761.009008	96.921425
1762.937824	97.121847
1764.866640	97.217457
1766.795456	97.321179
1768.724272	97.409056
1770.653088	97.502548
1772.581904	97.569028
1774.510720	97.630530
1776.439536	97.707462
1778.368352	97.801490
1780.297168	97.874238
1782.225984	97.946667
1784.154800	97.995066
1786.083616	98.008318
1788.012432	97.996557
1789.941248	97.978719
1791.870064	97.955588
1793.798880	97.957341
1795.727696	97.975217
1797.656512	98.033813
1799.585328	98.088612
1801.514144	98.127715
1803.442960	98.208439
1805.371776	98.294358
1807.300592	98.384363
1809.229408	98.525679
1811.158224	98.662366
1813.087040	98.762764
1815.015856	98.829868
1816.944672	98.877386
1818.873488	98.895891
1820.802304	98.921041
1822.731120	98.919237
1824.659936	98.890007
1826.588752	98.808859
1828.517568	98.704675
1830.446384	98.628531
1832.375200	98.568294
1834.304016	98.541549
1836.232832	98.546644
1838.161648	98.556198
1840.090464	98.559987
1842.019280	98.557130
1843.948096	98.582438
1845.876912	98.617840
1847.805728	98.693657
1849.734544	98.772093
1851.663360	98.863589
1853.592176	98.937548
1855.520992	98.973074
1857.449808	98.955555
1859.378624	98.915590
1861.307440	98.840236
1863.236256	98.787289
1865.165072	98.729861
1867.093888	98.673928
1869.022704	98.646372
1870.951520	98.688513
1872.880336	98.726235
1874.809152	98.790325
1876.737968	98.876252
1878.666784	98.930828
1880.595600	98.936896
1882.524416	98.890664
1884.453232	98.799452
1886.382048	98.709857
1888.310864	98.622893
1890.239680	98.584781
1892.168496	98.572099
1894.097312	98.619182
1896.026128	98.656991
1897.954944	98.653285
1899.883760	98.630271
1901.812576	98.654093
1903.741392	98.690464
1905.670208	98.715199
1907.599024	98.742852
1909.527840	98.768905
1911.456656	98.715700
1913.385472	98.665943
1915.314288	98.649091
1917.243104	98.655831
1919.171920	98.656513
1921.100736	98.686242
1923.029552	98.692337
1924.958368	98.704321
1926.887184	98.753156
1928.816000	98.800972
1930.744816	98.741974
1932.673632	98.665429
1934.602448	98.628348
1936.531264	98.566730
1938.460080	98.467085
1940.388896	98.450489
1942.317712	98.438227
1944.246528	98.403397
1946.175344	98.332683
1948.104160	98.382802
1950.032976	98.436283
1951.961792	98.397698
1953.890608	98.320706
1955.819424	98.222188
1957.748240	98.071060
1959.677056	98.027590
1961.605872	98.085146
1963.534688	98.130458
1965.463504	98.213667
1967.392320	98.281080
1969.321136	98.281004
1971.249952	98.233371
1973.178768	98.165939
1975.107584	98.119617
1977.036400	98.014097
1978.965216	97.952833
1980.894032	97.977502
1982.822848	98.060822
1984.751664	98.114822
1986.680480	98.220053
1988.609296	98.499939
1990.538112	98.778837
1992.466928	98.922141
1994.395744	99.034656
1996.324560	99.009233
1998.253376	98.827153
2000.182192	98.788392
2002.111008	98.840123
2004.039824	98.849278
2005.968640	98.812146
2007.897456	98.647989
2009.826272	98.466385
2011.755088	98.282447
2013.683904	98.245493
2015.612720	98.348582
2017.541536	98.474051
2019.470352	98.694033
2021.399168	99.000385
2023.327984	99.059077
2025.256800	99.043109
2027.185616	99.230183
2029.114432	99.358438
2031.043248	99.348698
2032.972064	99.280425
2034.900880	99.133474
2036.829696	99.063627
2038.758512	99.087038
2040.687328	99.240973
2042.616144	99.444120
2044.544960	99.709184
2046.473776	99.949462
2048.402592	99.984360
2050.331408	99.801937
2052.260224	99.562257
2054.189040	99.315494
2056.117856	99.073248
2058.046672	98.832320
2059.975488	98.557136
2061.904304	98.328567
2063.833120	98.277828
2065.761936	98.334192
2067.690752	98.420454
2069.619568	98.491099
2071.548384	98.562630
2073.477200	98.634496
2075.406016	98.687460
2077.334832	98.691409
2079.263648	98.718605
2081.192464	98.783804
2083.121280	98.842924
2085.050096	98.852361
2086.978912	98.916669
2088.907728	99.063487
2090.836544	99.204697
2092.765360	99.257425
2094.694176	99.287377
2096.622992	99.350764
2098.551808	99.406922
2100.480624	99.354224
2102.409440	99.213237
2104.338256	99.118583
2106.267072	99.132552
2108.195888	99.122265
2110.124704	99.066551
2112.053520	99.077046
2113.982336	99.131139
2115.911152	99.138444
2117.839968	99.096867
2119.768784	99.038050
2121.697600	99.042077
2123.626416	99.091878
2125.555232	99.074266
2127.484048	98.989633
2129.412864	98.980875
2131.341680	99.037516
2133.270496	99.060588
2135.199312	99.053243
2137.128128	99.061713
2139.056944	99.044150
2140.985760	99.043265
2142.914576	98.998874
2144.843392	98.886760
2146.772208	98.842057
2148.701024	98.813290
2150.629840	98.896579
2152.558656	99.086715
2154.487472	99.352561
2156.416288	99.602787
2158.345104	99.650486
2160.273920	99.597367
2162.202736	99.563919
2164.131552	99.546966
2166.060368	99.523631
2167.989184	99.513363
2169.918000	99.460536
2171.846816	99.287206
2173.775632	99.048256
2175.704448	98.828433
2177.633264	98.849327
2179.562080	98.943005
2181.490896	99.001669
2183.419712	98.914667
2185.348528	98.731513
2187.277344	98.590988
2189.206160	98.542131
2191.134976	98.622509
2193.063792	98.770519
2194.992608	98.981186
2196.921424	99.247721
2198.850240	99.366595
2200.779056	99.344740
2202.707872	99.376657
2204.636688	99.474277
2206.565504	99.542896
2208.494320	99.575693
2210.423136	99.543476
2212.351952	99.451973
2214.280768	99.338543
2216.209584	99.228309
2218.138400	99.142037
2220.067216	99.068135
2221.996032	98.981478
2223.924848	98.920748
2225.853664	98.853460
2227.782480	98.780346
2229.711296	98.766228
2231.640112	98.801955
2233.568928	98.851630
2235.497744	98.873184
2237.426560	98.893605
2239.355376	98.893105
2241.284192	98.906181
2243.213008	98.883054
2245.141824	98.818133
2247.070640	98.756146
2248.999456	98.689622
2250.928272	98.694595
2252.857088	98.734995
2254.785904	98.764074
2256.714720	98.763645
2258.643536	98.742621
2260.572352	98.722758
2262.501168	98.710844
2264.429984	98.699827
2266.358800	98.688811
2268.287616	98.677794
2270.216432	98.666777
2272.145248	98.655761
2274.074064	98.644744
2276.002880	98.633727
2277.931696	98.622711
2279.860512	98.611694
2281.789328	98.600677
2283.718144	98.589660
2285.646960	98.578644
2287.575776	98.567627
2289.504592	98.556610
2291.433408	98.545594
2293.362224	98.534577
2295.291040	98.523560
2297.219856	98.512544
2299.148672	98.501527
2301.077488	98.490510
2303.006304	98.479494
2304.935120	98.468477
2306.863936	98.457460
2308.792752	98.446444
2310.721568	98.435427
2312.650384	98.424410
2314.579200	98.413394
2316.508016	98.402377
2318.436832	98.391360
2320.365648	98.380344
2322.294464	98.369327
2324.223280	98.358310
2326.152096	98.347293
2328.080912	98.336277
2330.009728	98.325260
2331.938544	98.314243
2333.867360	98.303227
2335.796176	98.292210
2337.724992	98.281193
2339.653808	98.270177
2341.582624	98.259160
2343.511440	98.248143
2345.440256	98.237127
2347.369072	98.226110
2349.297888	98.215093
2351.226704	98.204077
2353.155520	98.193060
2355.084336	98.182043
2357.013152	98.171027
2358.941968	98.160010
2360.870784	98.148993
2362.799600	98.137976
2364.728416	98.126960
2366.657232	98.115943
2368.586048	98.104926
2370.514864	98.093910
2372.443680	98.082893
2374.372496	98.071876
2376.301312	98.060860
2378.230128	98.049843
2380.158944	98.038826
2382.087760	98.027810
2384.016576	98.016793
2385.945392	98.005776
2387.874208	97.994760
2389.803024	97.999196
2391.731840	97.993371
2393.660656	97.968781
2395.589472	97.943560
2397.518288	97.912643
2399.447104	97.875307
2401.375920	97.819774
2403.304736	97.762181
2405.233552	97.722308
2407.162368	97.679780
2409.091184	97.624853
2411.020000	97.584809
2412.948816	97.584196
2414.877632	97.607444
2416.806448	97.625861
2418.735264	97.606578
2420.664080	97.552840
2422.592896	97.502848
2424.521712	97.475757
2426.450528	97.445595
2428.379344	97.415316
2430.308160	97.417298
2432.236976	97.453588
2434.165792	97.486957
2436.094608	97.512435
2438.023424	97.575484
2439.952240	97.661428
2441.881056	97.685088
2443.809872	97.643854
2445.738688	97.591080
2447.667504	97.543521
2449.596320	97.523994
2451.525136	97.500878
2453.453952	97.468947
2455.382768	97.486578
2457.311584	97.534482
2459.240400	97.579970
2461.169216	97.608111
2463.098032	97.594409
2465.026848	97.571569
2466.955664	97.527913
2468.884480	97.463811
2470.813296	97.445978
2472.742112	97.488346
2474.670928	97.535514
2476.599744	97.547216
2478.528560	97.533818
2480.457376	97.565679
2482.386192	97.625713
2484.315008	97.660701
2486.243824	97.654731
2488.172640	97.602788
2490.101456	97.499242
2492.030272	97.409079
2493.959088	97.338977
2495.887904	97.306217
2497.816720	97.329181
2499.745536	97.387174
2501.674352	97.438317
2503.603168	97.474056
2505.531984	97.506445
2507.460800	97.537391
2509.389616	97.544415
2511.318432	97.528011
2513.247248	97.492568
2515.176064	97.413643
2517.104880	97.297253
2519.033696	97.177872
2520.962512	97.072497
2522.891328	96.985841
2524.820144	96.936955
2526.748960	96.956433
2528.677776	96.986705
2530.606592	97.011296
2532.535408	97.027300
2534.464224	97.059383
2536.393040	97.115780
2538.321856	97.180007
2540.250672	97.225945
2542.179488	97.237309
2544.108304	97.209261
2546.037120	97.157306
2547.965936	97.133202
2549.894752	97.112482
2551.823568	97.060141
2553.752384	97.032874
2555.681200	96.991556
2557.610016	96.935075
2559.538832	96.891470
2561.467648	96.900852
2563.396464	96.935492
2565.325280	96.962076
2567.254096	96.989560
2569.182912	97.021454
2571.111728	97.016360
2573.040544	96.994646
2574.969360	97.002386
2576.898176	96.998186
2578.826992	96.958327
2580.755808	96.940437
2582.684624	96.903576
2584.613440	96.865234
2586.542256	96.856666
2588.471072	96.872611
2590.399888	96.868667
2592.328704	96.860479
2594.257520	96.862639
2596.186336	96.853428
2598.115152	96.840195
2600.043968	96.832562
2601.972784	96.825575
2603.901600	96.806495
2605.830416	96.767165
2607.759232	96.724614
2609.688048	96.681335
2611.616864	96.665258
2613.545680	96.651462
2615.474496	96.626682
2617.403312	96.595863
2619.332128	96.573041
2621.260944	96.556115
2623.189760	96.565722
2625.118576	96.607869
2627.047392	96.634463
2628.976208	96.622182
2630.905024	96.588049
2632.833840	96.545849
2634.762656	96.519702
2636.691472	96.497991
2638.620288	96.471966
2640.549104	96.440994
2642.477920	96.419740
2644.406736	96.403610
2646.335552	96.384581
2648.264368	96.371456
2650.193184	96.369936
2652.122000	96.377685
2654.050816	96.383547
2655.979632	96.379622
2657.908448	96.369999
2659.837264	96.359166
2661.766080	96.346203
2663.694896	96.337632
2665.623712	96.332446
2667.552528	96.319753
2669.481344	96.303341
2671.410160	96.279287
2673.338976	96.261121
2675.267792	96.245764
2677.196608	96.231300
2679.125424	96.218085
2681.054240	96.206039
2682.983056	96.197768
2684.911872	96.189652
2686.840688	96.184718
2688.769504	96.184257
2690.698320	96.196187
2692.627136	96.196621
2694.555952	96.176066
2696.484768	96.142272
2698.413584	96.107835
2700.342400	96.079301
2702.271216	96.043870
2704.200032	96.008191
2706.128848	95.981586
2708.057664	95.979116
2709.986480	95.997771
2711.915296	96.006546
2713.844112	96.000117
2715.772928	95.984156
2717.701744	95.978200
2719.630560	95.973237
2721.559376	95.966940
2723.488192	95.952905
2725.417008	95.929153
2727.345824	95.898269
2729.274640	95.867021
2731.203456	95.843959
2733.132272	95.837434
2735.061088	95.831317
2736.989904	95.803022
2738.918720	95.752239
2740.847536	95.708967
2742.776352	95.686644
2744.705168	95.683626
2746.633984	95.677394
2748.562800	95.676598
2750.491616	95.700428
2752.420432	95.728169
2754.349248	95.737776
2756.278064	95.735567
2758.206880	95.728631
2760.135696	95.712491
2762.064512	95.694050
2763.993328	95.665769
2765.922144	95.619931
2767.850960	95.569105
2769.779776	95.529306
2771.708592	95.498055
2773.637408	95.467939
2775.566224	95.452039
2777.495040	95.450874
2779.423856	95.456865
2781.352672	95.447760
2783.281488	95.421656
2785.210304	95.393348
2787.139120	95.375140
2789.067936	95.367707
2790.996752	95.349668
2792.925568	95.321409
2794.854384	95.295369
2796.783200	95.277117
2798.712016	95.254930
2800.640832	95.227171
2802.569648	95.202055
2804.498464	95.183403
2806.427280	95.165823
2808.356096	95.114475
2810.284912	95.039668
2812.213728	94.969077
2814.142544	94.905573
2816.071360	94.843459
2818.000176	94.790127
2819.928992	94.741887
2821.857808	94.676969
2823.786624	94.583127
2825.715440	94.485884
2827.644256	94.410605
2829.573072	94.354842
2831.501888	94.279239
2833.430704	94.166148
2835.359520	94.007287
2837.288336	93.755564
2839.217152	93.376085
2841.145968	92.883702
2843.074784	92.333964
2845.003600	91.772834
2846.932416	91.188649
2848.861232	90.610477
2850.790048	90.092594
2852.718864	89.677855
2854.647680	89.371624
2856.576496	89.151506
2858.505312	88.996469
2860.434128	88.922316
2862.362944	88.900463
2864.291760	88.880572
2866.220576	88.899715
2868.149392	89.017919
2870.078208	89.244986
2872.007024	89.545465
2873.935840	89.866446
2875.864656	90.213624
2877.793472	90.556390
2879.722288	90.834640
2881.651104	91.000739
2883.579920	91.022968
2885.508736	90.923257
2887.437552	90.729819
2889.366368	90.478235
2891.295184	90.214241
2893.224000	89.975751
2895.152816	89.787282
2897.081632	89.623362
2899.010448	89.483474
2900.939264	89.364306
2902.868080	89.215498
2904.796896	88.974591
2906.725712	88.615339
2908.654528	88.137472
2910.583344	87.565440
2912.512160	86.957521
2914.440976	86.355610
2916.369792	85.797072
2918.298608	85.318921
2920.227424	84.928739
2922.156240	84.656353
2924.085056	84.499892
2926.013872	84.445201
2927.942688	84.452646
2929.871504	84.489999
2931.800320	84.538421
2933.729136	84.581970
2935.657952	84.610426
2937.586768	84.642972
2939.515584	84.697248
2941.444400	84.742839
2943.373216	84.782146
2945.302032	84.834995
2947.230848	84.930548
2949.159664	85.085170
2951.088480	85.277583
2953.017296	85.520650
2954.946112	85.858787
2956.874928	86.302245
2958.803744	86.813825
2960.732560	87.371488
2962.661376	87.964452
2964.590192	88.589169
2966.519008	89.202361
2968.447824	89.770565
2970.376640	90.284311
2972.305456	90.735714
2974.234272	91.156014
2976.163088	91.519774
2978.091904	91.821109
2980.020720	92.104667
2981.949536	92.362597
2983.878352	92.564297
2985.807168	92.722864
2987.735984	92.873794
2989.664800	92.998767
2991.593616	93.112760
2993.522432	93.216810
2995.451248	93.308077
2997.380064	93.382911
2999.308880	93.450767
3001.237696	93.507333
3003.166512	93.549839
3005.095328	93.601448
3007.024144	93.653090
3008.952960	93.681793
3010.881776	93.684816
3012.810592	93.692797
3014.739408	93.719066
3016.668224	93.718800
3018.597040	93.701899
3020.525856	93.682457
3022.454672	93.677380
3024.383488	93.691251
3026.312304	93.704304
3028.241120	93.707958
3030.169936	93.723882
3032.098752	93.750022
3034.027568	93.748785
3035.956384	93.722322
3037.885200	93.699662
3039.814016	93.694738
3041.742832	93.695307
3043.671648	93.673558
3045.600464	93.635468
3047.529280	93.616373
3049.458096	93.646543
3051.386912	93.703179
3053.315728	93.757739
3055.244544	93.801330
3057.173360	93.844878
3059.102176	93.891856
3061.030992	93.910743
3062.959808	93.899757
3064.888624	93.892735
3066.817440	93.905558
3068.746256	93.910463
3070.675072	93.891663
3072.603888	93.875459
3074.532704	93.865626
3076.461520	93.865304
3078.390336	93.866858
3080.319152	93.825980
3082.247968	93.770470
3084.176784	93.726510
3086.105600	93.688752
3088.034416	93.659602
3089.963232	93.622920
3091.892048	93.607391
3093.820864	93.612106
3095.749680	93.618489
3097.678496	93.634186
3099.607312	93.661993
3101.536128	93.695425
3103.464944	93.740940
3105.393760	93.748911
3107.322576	93.704378
3109.251392	93.676497
3111.180208	93.632467
3113.109024	93.555296
3115.037840	93.486550
3116.966656	93.427251
3118.895472	93.351602
3120.824288	93.279314
3122.753104	93.246744
3124.681920	93.244982
3126.610736	93.259771
3128.539552	93.301729
3130.468368	93.358650
3132.397184	93.406110
3134.326000	93.483939
3136.254816	93.571193
3138.183632	93.580030
3140.112448	93.555640
3142.041264	93.552900
3143.970080	93.560918
3145.898896	93.535551
3147.827712	93.503199
3149.756528	93.472284
3151.685344	93.418324
3153.614160	93.358550
3155.542976	93.327290
3157.471792	93.306794
3159.400608	93.295003
3161.329424	93.297336
3163.258240	93.230979
3165.187056	93.133839
3167.115872	93.109212
3169.044688	93.105457
3170.973504	93.090631
3172.902320	93.054511
3174.831136	93.025592
3176.759952	93.017704
3178.688768	92.979976
3180.617584	92.961118
3182.546400	92.986155
3184.475216	92.981906
3186.404032	92.966633
3188.332848	92.971981
3190.261664	92.956075
3192.190480	92.967825
3194.119296	93.028508
3196.048112	93.073817
3197.976928	93.074154
3199.905744	93.035311
3201.834560	93.006283
3203.763376	92.978463
3205.692192	92.924505
3207.621008	92.890889
3209.549824	92.876987
3211.478640	92.831633
3213.407456	92.759899
3215.336272	92.696382
3217.265088	92.637787
3219.193904	92.595984
3221.122720	92.601000
3223.051536	92.616323
3224.980352	92.611397
3226.909168	92.605410
3228.837984	92.602100
3230.766800	92.624079
3232.695616	92.670911
3234.624432	92.721122
3236.553248	92.735512
3238.482064	92.732776
3240.410880	92.723107
3242.339696	92.712229
3244.268512	92.714024
3246.197328	92.717451
3248.126144	92.714903
3250.054960	92.727702
3251.983776	92.701412
3253.912592	92.638176
3255.841408	92.571669
3257.770224	92.525057
3259.699040	92.440290
3261.627856	92.344585
3263.556672	92.259136
3265.485488	92.235093
3267.414304	92.250427
3269.343120	92.282074
3271.271936	92.322559
3273.200752	92.336320
3275.129568	92.320804
3277.058384	92.314618
3278.987200	92.300429
3280.916016	92.297725
3282.844832	92.313765
3284.773648	92.304724
3286.702464	92.252091
3288.631280	92.212062
3290.560096	92.168710
3292.488912	92.135778
3294.417728	92.124174
3296.346544	92.125454
3298.275360	92.105454
3300.204176	92.051648
3302.132992	91.980302
3304.061808	91.959464
3305.990624	91.992296
3307.919440	92.017436
3309.848256	92.029909
3311.777072	92.003144
3313.705888	91.980081
3315.634704	91.966109
3317.563520	91.939679
3319.492336	91.921787
3321.421152	91.907209
3323.349968	91.870308
3325.278784	91.811257
3327.207600	91.723016
3329.136416	91.635386
3331.065232	91.574198
3332.994048	91.514685
3334.922864	91.479654
3336.851680	91.456762
3338.780496	91.429536
3340.709312	91.451119
3342.638128	91.505302
3344.566944	91.567262
3346.495760	91.617698
3348.424576	91.672447
3350.353392	91.704383
3352.282208	91.733534
3354.211024	91.736806
3356.139840	91.706108
3358.068656	91.648122
3359.997472	91.603263
3361.926288	91.611805
3363.855104	91.594734
3365.783920	91.539699
3367.712736	91.484202
3369.641552	91.396825
3371.570368	91.290137
3373.499184	91.213332
3375.428000	91.186830
3377.356816	91.205143
3379.285632	91.239371
3381.214448	91.269479
3383.143264	91.287322
3385.072080	91.321114
3387.000896	91.405843
3388.929712	91.453960
3390.858528	91.435141
3392.787344	91.401327
3394.716160	91.336261
3396.644976	91.246913
3398.573792	91.194061
3400.502608	91.154258
3402.431424	91.117161
3404.360240	91.094833
3406.289056	91.017978
3408.217872	90.959529
3410.146688	90.911487
3412.075504	90.875161
3414.004320	90.886755
3415.933136	90.844731
3417.861952	90.773096
3419.790768	90.741797
3421.719584	90.702311
3423.648400	90.666542
3425.577216	90.654721
3427.506032	90.650285
3429.434848	90.646022
3431.363664	90.601426
3433.292480	90.607182
3435.221296	90.649796
3437.150112	90.662287
3439.078928	90.742360
3441.007744	90.852125
3442.936560	90.887130
3444.865376	90.871238
3446.794192	90.819392
3448.723008	90.741136
3450.651824	90.716025
3452.580640	90.703328
3454.509456	90.613625
3456.438272	90.482523
3458.367088	90.367794
3460.295904	90.358891
3462.224720	90.373858
3464.153536	90.386411
3466.082352	90.481127
3468.011168	90.592379
3469.939984	90.643156
3471.868800	90.661702
3473.797616	90.703218
3475.726432	90.808488
3477.655248	90.923670
3479.584064	90.906100
3481.512880	90.784383
3483.441696	90.727839
3485.370512	90.696490
3487.299328	90.674551
3489.228144	90.661044
3491.156960	90.637785
3493.085776	90.617445
3495.014592	90.614218
3496.943408	90.601216
3498.872224	90.611228
3500.801040	90.673011
3502.729856	90.675880
3504.658672	90.632131
3506.587488	90.611097
3508.516304	90.615845
3510.445120	90.663203
3512.373936	90.653547
3514.302752	90.561200
3516.231568	90.458141
3518.160384	90.368853
3520.089200	90.258279
3522.018016	90.195455
3523.946832	90.145583
3525.875648	90.060115
3527.804464	90.035629
3529.733280	90.082522
3531.662096	90.164219
3533.590912	90.252139
3535.519728	90.324171
3537.448544	90.408688
3539.377360	90.403954
3541.306176	90.337601
3543.234992	90.315568
3545.163808	90.335601
3547.092624	90.357759
3549.021440	90.355686
3550.950256	90.363755
3552.879072	90.445492
3554.807888	90.489531
3556.736704	90.410763
3558.665520	90.276322
3560.594336	90.171418
3562.523152	90.130958
3564.451968	90.081916
3566.380784	89.990292
3568.309600	89.920106
3570.238416	89.892973
3572.167232	89.917936
3574.096048	89.980278
3576.024864	89.967462
3577.953680	89.982285
3579.882496	90.003820
3581.811312	89.913403
3583.740128	89.791792
3585.668944	89.796187
3587.597760	89.886938
3589.526576	89.923045
3591.455392	89.894714
3593.384208	89.900857
3595.313024	89.839918
3597.241840	89.748376
3599.170656	89.736371
3601.099472	89.685361
3603.028288	89.564694
3604.957104	89.508416
3606.885920	89.479030
3608.814736	89.448293
3610.743552	89.453552
3612.672368	89.567383
3614.601184	89.745924
3616.530000	89.705119
3618.458816	89.669633
3620.387632	89.722325
3622.316448	89.698778
3624.245264	89.682717
3626.174080	89.727358
3628.102896	89.718628
3630.031712	89.751619
3631.960528	89.906127
3633.889344	89.993858
3635.818160	89.939422
3637.746976	89.814290
3639.675792	89.763349
3641.604608	89.787193
3643.533424	89.637281
3645.462240	89.583329
3647.391056	89.613534
3649.319872	89.612808
3651.248688	89.641551
3653.177504	89.715014
3655.106320	89.806438
3657.035136	89.905089
3658.963952	90.040307
3660.892768	90.108329
3662.821584	89.966931
3664.750400	89.862486
3666.679216	89.928803
3668.608032	90.010173
3670.536848	89.977547
3672.465664	89.973242
3674.394480	89.982600
3676.323296	89.963985
3678.252112	89.942987
3680.180928	89.889625
3682.109744	89.858869
3684.038560	89.809615
3685.967376	89.799852
3687.896192	89.832532
3689.825008	89.771214
3691.753824	89.812784
3693.682640	89.895651
3695.611456	89.925560
3697.540272	89.952672
3699.469088	89.923359
3701.397904	89.921665
3703.326720	89.973566
3705.255536	90.021630
3707.184352	90.030532
3709.113168	90.053638
3711.041984	90.004744
3712.970800	89.911928
3714.899616	89.822057
3716.828432	89.789107
3718.757248	89.783975
3720.686064	89.782421
3722.614880	89.670878
3724.543696	89.484671
3726.472512	89.386919
3728.401328	89.389806
3730.330144	89.344690
3732.258960	89.224283
3734.187776	89.201029
3736.116592	89.151508
3738.045408	89.045395
3739.974224	88.936358
3741.903040	89.001550
3743.831856	89.157784
3745.760672	89.285366
3747.689488	89.355910
3749.618304	89.398364
3751.547120	89.496714
3753.475936	89.612184
3755.404752	89.603058
3757.333568	89.466644
3759.262384	89.358381
3761.191200	89.414284
3763.120016	89.418135
3765.048832	89.389766
3766.977648	89.366877
3768.906464	89.488974
3770.835280	89.618167
3772.764096	89.674772
3774.692912	89.680152
3776.621728	89.735046
3778.550544	89.764566
3780.479360	89.715754
3782.408176	89.644334
3784.336992	89.512994
3786.265808	89.446634
3788.194624	89.393232
3790.123440	89.305765
3792.052256	89.321979
3793.981072	89.319803
3795.909888	89.325671
3797.838704	89.390476
3799.767520	89.454714
3801.696336	89.504096
3803.625152	89.468545
3805.553968	89.525355
3807.482784	89.615909
3809.411600	89.587731
3811.340416	89.574429
3813.269232	89.537456
3815.198048	89.409653
3817.126864	89.339221
3819.055680	89.352232
3820.984496	89.250629
3822.913312	89.166692
3824.842128	89.123747
3826.770944	89.081128
3828.699760	88.986409
3830.628576	88.879011
3832.557392	88.922632
3834.486208	88.983105
3836.415024	89.042049
3838.343840	89.185848
3840.272656	89.128729
3842.201472	89.016698
3844.130288	89.147657
3846.059104	89.304313
3847.987920	89.426896
3849.916736	89.498303
3851.845552	89.434999
3853.774368	89.343957
3855.703184	89.291760
3857.632000	89.190700
3859.560816	89.152570
3861.489632	89.099405
3863.418448	89.011937
3865.347264	88.900468
3867.276080	88.699216
3869.204896	88.628972
3871.133712	88.843577
3873.062528	88.951723
3874.991344	89.052319
3876.920160	89.104577
3878.848976	89.015548
3880.777792	88.953253
3882.706608	88.944955
3884.635424	88.895732
3886.564240	88.874552
3888.493056	88.800139
3890.421872	88.750258
3892.350688	88.738126
3894.279504	88.726147
3896.208320	88.757530
3898.137136	88.858551
3900.065952	88.907017
3901.994768	89.007080
3903.923584	89.030215
3905.852400	88.966616
3907.781216	88.978292
3909.710032	89.025619
3911.638848	89.042369
3913.567664	89.011422
3915.496480	88.985128
3917.425296	88.936573
3919.354112	88.881702
3921.282928	88.831258
3923.211744	88.797193
3925.140560	88.758007
3927.069376	88.677875
3928.998192	88.561487
3930.927008	88.454885
3932.855824	88.403890
3934.784640	88.400364
3936.713456	88.431869
3938.642272	88.447173
3940.571088	88.469738
3942.499904	88.530588
3944.428720	88.592094
3946.357536	88.639372
3948.286352	88.650326
3950.215168	88.643422
3952.143984	88.625414
3954.072800	88.601050
3956.001616	88.600069
3957.930432	88.629249
3959.859248	88.622903
3961.788064	88.608869
3963.716880	88.616213
3965.645696	88.596952
3967.574512	88.586368
3969.503328	88.603767
3971.432144	88.583898
3973.360960	88.549556
3975.289776	88.526235
3977.218592	88.490573
3979.147408	88.454677
3981.076224	88.423649
3983.005040	88.382353
3984.933856	88.330641
3986.862672	88.298189
3988.791488	88.293621
3990.720304	88.288731
3992.649120	88.259929
3994.577936	88.236660
3996.506752	88.214807
3998.435568	88.178959
4000.364384	88.179494
