# Supplementary material for: Preparation and performance evaluation of a novel orthodontic adhesive incorporating composite dimethylaminohexadecyl methacrylate—Polycaprolactone fibers
Source: PLoS One. 2024 May 23;19(5):e0304143. doi: 10.1371/journal.pone.0304143 (PMC11115245; doi:10.1371/journal.pone.0304143)
Supplement: S1 File — (ZIP) [file pone.0304143.s001.zip › S1 File.Fourier Infrared (FT-IR) Spectral Analysis/7%DMAHDM-PCL.txt]

##TITLE=No Description
##DATA TYPE=INFRARED SPECTRUM
##XUNITS=1/CM
##YUNITS=%T
399.264912	78.471762
401.193728	78.671906
403.122544	84.856090
405.051360	92.656312
406.980176	100.424583
408.908992	103.431927
410.837808	101.935222
412.766624	97.509065
414.695440	92.136939
416.624256	94.464881
418.553072	101.034637
420.481888	101.846338
422.410704	99.520183
424.339520	94.747290
426.268336	90.704251
428.197152	88.728864
430.125968	92.479213
432.054784	94.288466
433.983600	94.620006
435.912416	91.602543
437.841232	88.874987
439.770048	87.829704
441.698864	88.905480
443.627680	90.464043
445.556496	90.419110
447.485312	90.366635
449.414128	91.375256
451.342944	92.043203
453.271760	92.071935
455.200576	92.554259
457.129392	92.998123
459.058208	94.133638
460.987024	96.130635
462.915840	97.667638
464.844656	98.371207
466.773472	98.855992
468.702288	98.827935
470.631104	97.803958
472.559920	96.697740
474.488736	97.136856
476.417552	97.458594
478.346368	96.886291
480.275184	96.407861
482.204000	96.603409
484.132816	97.359117
486.061632	98.271159
487.990448	98.736762
489.919264	98.056933
491.848080	97.346855
493.776896	97.537973
495.705712	97.888153
497.634528	98.183919
499.563344	98.584474
501.492160	99.142276
503.420976	99.312382
505.349792	99.372823
507.278608	99.596750
509.207424	99.530133
511.136240	99.419685
513.065056	99.337508
514.993872	98.783501
516.922688	97.989787
518.851504	97.245755
520.780320	96.386903
522.709136	95.649290
524.637952	95.300547
526.566768	95.495759
528.495584	96.023733
530.424400	96.636690
532.353216	97.355221
534.282032	98.076753
536.210848	98.504698
538.139664	98.801719
540.068480	99.038079
541.997296	99.178263
543.926112	99.274803
545.854928	99.076295
547.783744	98.711513
549.712560	98.385663
551.641376	98.247894
553.570192	98.325685
555.499008	98.346155
557.427824	98.393289
559.356640	98.390208
561.285456	98.269000
563.214272	98.017087
565.143088	97.701785
567.071904	97.569153
569.000720	97.580466
570.929536	97.450593
572.858352	97.251588
574.787168	97.033215
576.715984	96.741385
578.644800	96.455362
580.573616	96.192001
582.502432	95.991162
584.431248	95.809293
586.360064	95.685162
588.288880	95.721015
590.217696	95.850325
592.146512	96.103704
594.075328	96.495519
596.004144	96.930433
597.932960	97.269909
599.861776	97.515482
601.790592	97.679079
603.719408	97.980617
605.648224	98.347352
607.577040	98.542393
609.505856	98.603982
611.434672	98.617503
613.363488	98.586722
615.292304	98.499289
617.221120	98.361497
619.149936	98.264529
621.078752	98.233213
623.007568	98.244152
624.936384	98.210584
626.865200	98.185191
628.794016	98.261358
630.722832	98.457926
632.651648	98.580498
634.580464	98.574252
636.509280	98.546159
638.438096	98.520320
640.366912	98.384279
642.295728	98.170381
644.224544	97.907257
646.153360	97.683379
648.082176	97.565278
650.010992	97.492264
651.939808	97.397780
653.868624	97.349936
655.797440	97.492798
657.726256	97.523899
659.655072	97.443045
661.583888	97.371330
663.512704	97.266006
665.441520	97.182074
667.370336	97.190844
669.299152	97.196205
671.227968	97.153216
673.156784	97.132462
675.085600	97.145021
677.014416	97.135240
678.943232	97.070178
680.872048	97.014920
682.800864	96.983399
684.729680	96.803081
686.658496	96.618974
688.587312	96.453603
690.516128	96.267019
692.444944	96.127180
694.373760	96.022127
696.302576	95.816009
698.231392	95.538455
700.160208	95.247687
702.089024	94.914929
704.017840	94.574647
705.946656	94.279112
707.875472	94.043684
709.804288	93.785765
711.733104	93.649270
713.661920	93.575366
715.590736	93.344848
717.519552	92.902433
719.448368	92.225169
721.377184	91.314330
723.306000	90.246442
725.234816	89.073812
727.163632	87.901385
729.092448	86.908804
731.021264	86.215717
732.950080	85.934354
734.878896	86.160653
736.807712	86.915262
738.736528	88.162741
740.665344	89.701275
742.594160	91.268337
744.522976	92.775040
746.451792	94.180870
748.380608	95.327496
750.309424	96.191292
752.238240	96.797856
754.167056	97.172237
756.095872	97.369533
758.024688	97.382140
759.953504	97.332614
761.882320	97.267791
763.811136	97.157210
765.739952	96.990076
767.668768	96.834034
769.597584	96.718861
771.526400	96.638244
773.455216	96.618353
775.384032	96.622684
777.312848	96.682472
779.241664	96.784731
781.170480	96.937445
783.099296	97.160548
785.028112	97.394537
786.956928	97.618498
788.885744	97.800550
790.814560	97.933201
792.743376	97.999537
794.672192	98.010877
796.601008	98.084004
798.529824	98.170097
800.458640	98.188524
802.387456	98.143086
804.316272	98.068243
806.245088	97.976132
808.173904	97.973941
810.102720	98.094483
812.031536	98.202904
813.960352	98.309771
815.889168	98.457053
817.817984	98.544417
819.746800	98.572849
821.675616	98.623486
823.604432	98.760613
825.533248	98.814269
827.462064	98.621564
829.390880	98.218974
831.319696	97.756190
833.248512	97.289845
835.177328	96.886125
837.106144	96.634846
839.034960	96.487490
840.963776	96.473469
842.892592	96.594899
844.821408	96.770734
846.750224	97.062701
848.679040	97.497772
850.607856	97.968969
852.536672	98.283381
854.465488	98.383506
856.394304	98.329624
858.323120	98.257497
860.251936	98.209605
862.180752	98.159195
864.109568	98.096173
866.038384	98.012470
867.967200	97.924517
869.896016	97.874013
871.824832	97.839931
873.753648	97.830677
875.682464	97.855862
877.611280	97.848635
879.540096	97.775906
881.468912	97.683447
883.397728	97.601794
885.326544	97.565458
887.255360	97.518961
889.184176	97.444198
891.112992	97.326316
893.041808	97.184726
894.970624	97.043044
896.899440	96.885544
898.828256	96.742153
900.757072	96.624854
902.685888	96.505580
904.614704	96.368250
906.543520	96.219819
908.472336	96.097036
910.401152	96.010794
912.329968	95.897869
914.258784	95.750775
916.187600	95.600330
918.116416	95.392451
920.045232	95.057149
921.974048	94.541171
923.902864	93.852977
925.831680	93.090828
927.760496	92.316397
929.689312	91.608206
931.618128	91.025384
933.546944	90.627810
935.475760	90.441024
937.404576	90.445060
939.333392	90.524601
941.262208	90.625508
943.191024	90.681805
945.119840	90.573157
947.048656	90.149357
948.977472	89.319404
950.906288	88.121657
952.835104	86.749556
954.763920	85.430589
956.692736	84.352208
958.621552	83.628544
960.550368	83.326200
962.479184	83.462089
964.408000	83.999043
966.336816	84.856086
968.265632	85.974406
970.194448	87.258464
972.123264	88.555712
974.052080	89.705536
975.980896	90.616008
977.909712	91.291889
979.838528	91.808970
981.767344	92.212604
983.696160	92.525019
985.624976	92.766800
987.553792	92.945081
989.482608	93.060816
991.411424	93.110820
993.340240	93.130887
995.269056	93.139312
997.197872	93.120778
999.126688	93.060893
1001.055504	92.988424
1002.984320	92.921566
1004.913136	92.841811
1006.841952	92.720806
1008.770768	92.579740
1010.699584	92.436420
1012.628400	92.294131
1014.557216	92.140630
1016.486032	91.946223
1018.414848	91.704148
1020.343664	91.415097
1022.272480	91.058697
1024.201296	90.613630
1026.130112	90.082182
1028.058928	89.477190
1029.987744	88.752189
1031.916560	87.835673
1033.845376	86.694084
1035.774192	85.358827
1037.703008	83.867887
1039.631824	82.305997
1041.560640	80.852058
1043.489456	79.701710
1045.418272	79.002010
1047.347088	78.854727
1049.275904	79.290292
1051.204720	80.232965
1053.133536	81.506904
1055.062352	82.880484
1056.991168	84.220845
1058.919984	85.438618
1060.848800	86.458392
1062.777616	87.278482
1064.706432	87.909851
1066.635248	88.379359
1068.564064	88.787026
1070.492880	89.215921
1072.421696	89.679924
1074.350512	90.148578
1076.279328	90.558676
1078.208144	90.778837
1080.136960	90.680747
1082.065776	90.245415
1083.994592	89.593516
1085.923408	88.832658
1087.852224	88.062146
1089.781040	87.361341
1091.709856	86.735691
1093.638672	86.137557
1095.567488	85.525909
1097.496304	84.830161
1099.425120	84.061874
1101.353936	83.325478
1103.282752	82.761413
1105.211568	82.472536
1107.140384	82.522037
1109.069200	82.944920
1110.998016	83.738967
1112.926832	84.864839
1114.855648	86.253412
1116.784464	87.765165
1118.713280	89.225273
1120.642096	90.434513
1122.570912	91.230704
1124.499728	91.527146
1126.428544	91.369666
1128.357360	90.827590
1130.286176	89.993507
1132.214992	88.926809
1134.143808	87.641649
1136.072624	86.128238
1138.001440	84.362402
1139.930256	82.317824
1141.859072	79.998810
1143.787888	77.415485
1145.716704	74.601908
1147.645520	71.621842
1149.574336	68.583420
1151.503152	65.595988
1153.431968	62.750906
1155.360784	60.125403
1157.289600	57.827591
1159.218416	55.909937
1161.147232	54.418899
1163.076048	53.364388
1165.004864	52.742408
1166.933680	52.536985
1168.862496	52.730091
1170.791312	53.261427
1172.720128	54.041132
1174.648944	54.960162
1176.577760	55.973594
1178.506576	57.072635
1180.435392	58.331896
1182.364208	59.842257
1184.293024	61.674755
1186.221840	63.858335
1188.150656	66.356022
1190.079472	69.080610
1192.008288	71.947590
1193.937104	74.850245
1195.865920	77.665362
1197.794736	80.243373
1199.723552	82.433086
1201.652368	84.133879
1203.581184	85.336833
1205.510000	86.124691
1207.438816	86.630245
1209.367632	86.960681
1211.296448	87.194874
1213.225264	87.374041
1215.154080	87.475123
1217.082896	87.490268
1219.011712	87.400517
1220.940528	87.075796
1222.869344	86.326065
1224.798160	84.992409
1226.726976	83.047863
1228.655792	80.633215
1230.584608	77.978318
1232.513424	75.341330
1234.442240	73.044117
1236.371056	71.438341
1238.299872	70.782237
1240.228688	71.169365
1242.157504	72.561029
1244.086320	74.812606
1246.015136	77.657337
1247.943952	80.693108
1249.872768	83.540182
1251.801584	85.943933
1253.730400	87.797263
1255.659216	89.106918
1257.588032	89.922862
1259.516848	90.333102
1261.445664	90.520595
1263.374480	90.636185
1265.303296	90.732430
1267.232112	90.798234
1269.160928	90.808025
1271.089744	90.751246
1273.018560	90.653663
1274.947376	90.536903
1276.876192	90.389334
1278.805008	90.095867
1280.733824	89.488365
1282.662640	88.510755
1284.591456	87.251678
1286.520272	85.895518
1288.449088	84.637980
1290.377904	83.616797
1292.306720	82.934007
1294.235536	82.672856
1296.164352	82.868022
1298.093168	83.534195
1300.021984	84.651649
1301.950800	86.117268
1303.879616	87.722599
1305.808432	89.186789
1307.737248	90.320916
1309.666064	91.100322
1311.594880	91.584601
1313.523696	91.879199
1315.452512	92.075845
1317.381328	92.216795
1319.310144	92.330115
1321.238960	92.487093
1323.167776	92.701752
1325.096592	92.965566
1327.025408	93.247626
1328.954224	93.527334
1330.883040	93.795067
1332.811856	94.035493
1334.740672	94.236940
1336.669488	94.342236
1338.598304	94.302749
1340.527120	94.132496
1342.455936	93.824824
1344.384752	93.372801
1346.313568	92.817039
1348.242384	92.167699
1350.171200	91.306359
1352.100016	90.164121
1354.028832	88.792301
1355.957648	87.308950
1357.886464	85.908704
1359.815280	84.787914
1361.744096	84.001580
1363.672912	83.551567
1365.601728	83.468792
1367.530544	83.773982
1369.459360	84.506270
1371.388176	85.609250
1373.316992	87.018023
1375.245808	88.499769
1377.174624	89.825454
1379.103440	90.927719
1381.032256	91.788184
1382.961072	92.353130
1384.889888	92.619596
1386.818704	92.581845
1388.747520	92.288592
1390.676336	91.873590
1392.605152	91.437700
1394.533968	91.094769
1396.462784	91.016944
1398.391600	91.158598
1400.320416	91.441369
1402.249232	91.741599
1404.178048	91.976872
1406.106864	92.032433
1408.035680	91.855861
1409.964496	91.466358
1411.893312	90.870987
1413.822128	90.260029
1415.750944	89.857939
1417.679760	89.740044
1419.608576	89.918548
1421.537392	90.420204
1423.466208	91.176084
1425.395024	92.035760
1427.323840	92.891273
1429.252656	93.637814
1431.181472	94.182461
1433.110288	94.491228
1435.039104	94.613333
1436.967920	94.597974
1438.896736	94.474950
1440.825552	94.363575
1442.754368	94.248773
1444.683184	94.094903
1446.612000	93.868866
1448.540816	93.547369
1450.469632	93.091596
1452.398448	92.506567
1454.327264	91.896115
1456.256080	91.326808
1458.184896	90.786261
1460.113712	90.133519
1462.042528	89.459287
1463.971344	88.899738
1465.900160	88.528321
1467.828976	88.343466
1469.757792	88.340581
1471.686608	88.615090
1473.615424	89.138464
1475.544240	89.884472
1477.473056	90.753091
1479.401872	91.667190
1481.330688	92.702815
1483.259504	93.764306
1485.188320	94.664875
1487.117136	95.306644
1489.045952	95.868138
1490.974768	96.362108
1492.903584	96.770637
1494.832400	97.039239
1496.761216	97.212533
1498.690032	97.369932
1500.618848	97.502600
1502.547664	97.609755
1504.476480	97.626706
1506.405296	97.588141
1508.334112	97.571479
1510.262928	97.545042
1512.191744	97.526491
1514.120560	97.515876
1516.049376	97.516678
1517.978192	97.550738
1519.907008	97.617867
1521.835824	97.633525
1523.764640	97.645354
1525.693456	97.664605
1527.622272	97.718837
1529.551088	97.779031
1531.479904	97.818143
1533.408720	97.845656
1535.337536	97.919939
1537.266352	98.008583
1539.195168	98.088976
1541.123984	98.152096
1543.052800	98.205318
1544.981616	98.265034
1546.910432	98.232334
1548.839248	98.226969
1550.768064	98.279839
1552.696880	98.335336
1554.625696	98.388600
1556.554512	98.424408
1558.483328	98.454675
1560.412144	98.498448
1562.340960	98.559598
1564.269776	98.609784
1566.198592	98.677634
1568.127408	98.765546
1570.056224	98.852953
1571.985040	98.918753
1573.913856	98.950635
1575.842672	99.090240
1577.771488	99.238390
1579.700304	99.359673
1581.629120	99.455120
1583.557936	99.495773
1585.486752	99.501999
1587.415568	99.506755
1589.344384	99.479361
1591.273200	99.438800
1593.202016	99.413233
1595.130832	99.373806
1597.059648	99.310812
1598.988464	99.232590
1600.917280	99.164812
1602.846096	99.080654
1604.774912	98.991112
1606.703728	98.946655
1608.632544	98.908307
1610.561360	98.843343
1612.490176	98.764962
1614.418992	98.691508
1616.347808	98.607539
1618.276624	98.530923
1620.205440	98.458535
1622.134256	98.361019
1624.063072	98.220240
1625.991888	98.074644
1627.920704	97.919672
1629.849520	97.762412
1631.778336	97.640410
1633.707152	97.587086
1635.635968	97.506268
1637.564784	97.417679
1639.493600	97.335457
1641.422416	97.299619
1643.351232	97.369739
1645.280048	97.485597
1647.208864	97.617289
1649.137680	97.741236
1651.066496	97.827277
1652.995312	97.892674
1654.924128	97.906965
1656.852944	97.868654
1658.781760	97.744374
1660.710576	97.556762
1662.639392	97.275638
1664.568208	97.006206
1666.497024	96.742361
1668.425840	96.473067
1670.354656	96.204921
1672.283472	95.843257
1674.212288	95.486276
1676.141104	95.102293
1678.069920	94.664452
1679.998736	94.237438
1681.927552	93.725960
1683.856368	93.204737
1685.785184	92.633341
1687.714000	92.032197
1689.642816	91.540823
1691.571632	91.126837
1693.500448	90.657380
1695.429264	90.069550
1697.358080	89.404301
1699.286896	88.616498
1701.215712	87.690009
1703.144528	86.514520
1705.073344	84.997864
1707.002160	82.973790
1708.930976	80.141833
1710.859792	76.545480
1712.788608	72.191730
1714.717424	67.478605
1716.646240	62.866822
1718.575056	58.655143
1720.503872	55.077043
1722.432688	52.404191
1724.361504	51.106485
1726.290320	51.053848
1728.219136	52.226423
1730.147952	54.627869
1732.076768	57.941263
1734.005584	61.814519
1735.934400	65.862097
1737.863216	69.842680
1739.792032	73.692304
1741.720848	77.444144
1743.649664	81.020128
1745.578480	84.316342
1747.507296	87.171791
1749.436112	89.583210
1751.364928	91.672200
1753.293744	93.217031
1755.222560	94.355393
1757.151376	95.220664
1759.080192	95.781867
1761.009008	96.165446
1762.937824	96.407170
1764.866640	96.531582
1766.795456	96.665985
1768.724272	96.779726
1770.653088	96.897059
1772.581904	96.989588
1774.510720	97.071443
1776.439536	97.166528
1778.368352	97.274054
1780.297168	97.352553
1782.225984	97.431125
1784.154800	97.494644
1786.083616	97.533240
1788.012432	97.549482
1789.941248	97.537841
1791.870064	97.513037
1793.798880	97.527801
1795.727696	97.556987
1797.656512	97.621243
1799.585328	97.675425
1801.514144	97.712218
1803.442960	97.797332
1805.371776	97.895196
1807.300592	97.989740
1809.229408	98.138345
1811.158224	98.301199
1813.087040	98.437024
1815.015856	98.521580
1816.944672	98.562310
1818.873488	98.594226
1820.802304	98.656948
1822.731120	98.690798
1824.659936	98.703848
1826.588752	98.651171
1828.517568	98.563677
1830.446384	98.503186
1832.375200	98.443720
1834.304016	98.374651
1836.232832	98.338368
1838.161648	98.307825
1840.090464	98.264507
1842.019280	98.229546
1843.948096	98.240054
1845.876912	98.287764
1847.805728	98.386460
1849.734544	98.491103
1851.663360	98.625438
1853.592176	98.731936
1855.520992	98.799356
1857.449808	98.808878
1859.378624	98.774204
1861.307440	98.689815
1863.236256	98.638973
1865.165072	98.588149
1867.093888	98.532217
1869.022704	98.482032
1870.951520	98.490013
1872.880336	98.519680
1874.809152	98.574729
1876.737968	98.642006
1878.666784	98.703725
1880.595600	98.724342
1882.524416	98.705061
1884.453232	98.652281
1886.382048	98.590114
1888.310864	98.526249
1890.239680	98.484310
1892.168496	98.461592
1894.097312	98.462771
1896.026128	98.458837
1897.954944	98.473909
1899.883760	98.508902
1901.812576	98.541528
1903.741392	98.548849
1905.670208	98.518668
1907.599024	98.462366
1909.527840	98.452184
1911.456656	98.393236
1913.385472	98.329009
1915.314288	98.314111
1917.243104	98.322449
1919.171920	98.419400
1921.100736	98.604238
1923.029552	98.741826
1924.958368	98.833479
1926.887184	98.911948
1928.816000	98.990503
1930.744816	98.974426
1932.673632	98.866141
1934.602448	98.722790
1936.531264	98.570401
1938.460080	98.418275
1940.388896	98.381474
1942.317712	98.379092
1944.246528	98.374677
1946.175344	98.408331
1948.104160	98.453492
1950.032976	98.541477
1951.961792	98.727232
1953.890608	98.881954
1955.819424	99.011039
1957.748240	99.040482
1959.677056	98.953673
1961.605872	98.854197
1963.534688	98.814631
1965.463504	98.820678
1967.392320	98.797206
1969.321136	98.615065
1971.249952	98.367290
1973.178768	98.225438
1975.107584	98.192751
1977.036400	98.310217
1978.965216	98.545802
1980.894032	98.667786
1982.822848	98.787170
1984.751664	98.900887
1986.680480	98.943640
1988.609296	99.064025
1990.538112	99.275377
1992.466928	99.324850
1994.395744	99.276449
1996.324560	99.187518
1998.253376	99.112467
2000.182192	99.056294
2002.111008	99.011944
2004.039824	99.058790
2005.968640	99.117061
2007.897456	99.024069
2009.826272	98.942837
2011.755088	98.864542
2013.683904	98.801449
2015.612720	98.782464
2017.541536	98.927078
2019.470352	99.199961
2021.399168	99.624231
2023.327984	99.953939
2025.256800	100.098896
2027.185616	100.124976
2029.114432	100.104896
2031.043248	100.070391
2032.972064	99.937122
2034.900880	99.720462
2036.829696	99.629701
2038.758512	99.575103
2040.687328	99.609092
2042.616144	99.703920
2044.544960	99.904195
2046.473776	100.119777
2048.402592	100.182619
2050.331408	100.000417
2052.260224	99.734832
2054.189040	99.442741
2056.117856	99.212312
2058.046672	99.039763
2059.975488	98.846233
2061.904304	98.726149
2063.833120	98.820706
2065.761936	98.966532
2067.690752	99.102496
2069.619568	99.111735
2071.548384	99.029952
2073.477200	98.921664
2075.406016	98.810606
2077.334832	98.713479
2079.263648	98.678595
2081.192464	98.698675
2083.121280	98.731098
2085.050096	98.675295
2086.978912	98.640022
2088.907728	98.738388
2090.836544	98.898662
2092.765360	98.995671
2094.694176	99.020676
2096.622992	99.020278
2098.551808	99.073407
2100.480624	99.056314
2102.409440	98.980683
2104.338256	98.917993
2106.267072	98.916126
2108.195888	98.917294
2110.124704	98.856721
2112.053520	98.792186
2113.982336	98.819070
2115.911152	98.888830
2117.839968	98.897113
2119.768784	98.888886
2121.697600	98.951372
2123.626416	99.056532
2125.555232	99.012709
2127.484048	98.811211
2129.412864	98.682206
2131.341680	98.592930
2133.270496	98.596803
2135.199312	98.676641
2137.128128	98.699290
2139.056944	98.509591
2140.985760	98.348586
2142.914576	98.386874
2144.843392	98.483981
2146.772208	98.652351
2148.701024	98.847298
2150.629840	98.905509
2152.558656	98.819409
2154.487472	98.796774
2156.416288	98.781686
2158.345104	98.724195
2160.273920	98.795172
2162.202736	98.859092
2164.131552	98.841855
2166.060368	98.730771
2167.989184	98.793700
2169.918000	98.975897
2171.846816	98.996587
2173.775632	98.853483
2175.704448	98.662933
2177.633264	98.492792
2179.562080	98.367850
2181.490896	98.266699
2183.419712	98.129414
2185.348528	98.182131
2187.277344	98.375195
2189.206160	98.468381
2191.134976	98.601569
2193.063792	98.752104
2194.992608	98.930090
2196.921424	99.061581
2198.850240	99.095855
2200.779056	99.090698
2202.707872	99.143606
2204.636688	99.162545
2206.565504	99.150331
2208.494320	99.129368
2210.423136	99.124631
2212.351952	99.142895
2214.280768	99.070075
2216.209584	98.888921
2218.138400	98.708240
2220.067216	98.595966
2221.996032	98.542516
2223.924848	98.488411
2225.853664	98.484779
2227.782480	98.538966
2229.711296	98.579867
2231.640112	98.556242
2233.568928	98.561421
2235.497744	98.599431
2237.426560	98.624135
2239.355376	98.619865
2241.284192	98.620620
2243.213008	98.627859
2245.141824	98.596772
2247.070640	98.597148
2248.999456	98.579235
2250.928272	98.545723
2252.857088	98.580561
2254.785904	98.617344
2256.714720	98.580193
2258.643536	98.512395
2260.572352	98.466482
2262.501168	98.467750
2264.429984	98.446347
2266.358800	98.424943
2268.287616	98.403540
2270.216432	98.382136
2272.145248	98.360732
2274.074064	98.339329
2276.002880	98.317925
2277.931696	98.296522
2279.860512	98.275118
2281.789328	98.253715
2283.718144	98.232311
2285.646960	98.210907
2287.575776	98.189504
2289.504592	98.168100
2291.433408	98.146697
2293.362224	98.125293
2295.291040	98.103889
2297.219856	98.082486
2299.148672	98.061082
2301.077488	98.039679
2303.006304	98.018275
2304.935120	97.996872
2306.863936	97.975468
2308.792752	97.954064
2310.721568	97.932661
2312.650384	97.911257
2314.579200	97.889854
2316.508016	97.868450
2318.436832	97.847046
2320.365648	97.825643
2322.294464	97.804239
2324.223280	97.782836
2326.152096	97.761432
2328.080912	97.740029
2330.009728	97.718625
2331.938544	97.697221
2333.867360	97.675818
2335.796176	97.654414
2337.724992	97.633011
2339.653808	97.611607
2341.582624	97.590203
2343.511440	97.568800
2345.440256	97.547396
2347.369072	97.525993
2349.297888	97.504589
2351.226704	97.483186
2353.155520	97.461782
2355.084336	97.440378
2357.013152	97.418975
2358.941968	97.397571
2360.870784	97.376168
2362.799600	97.354764
2364.728416	97.333360
2366.657232	97.311957
2368.586048	97.290553
2370.514864	97.269150
2372.443680	97.247746
2374.372496	97.226343
2376.301312	97.204939
2378.230128	97.183535
2380.158944	97.162132
2382.087760	97.140728
2384.016576	97.119325
2385.945392	97.097921
2387.874208	97.076517
2389.803024	97.044683
2391.731840	97.031668
2393.660656	97.014172
2395.589472	96.988169
2397.518288	96.977424
2399.447104	96.964229
2401.375920	96.948147
2403.304736	96.956853
2405.233552	96.985968
2407.162368	97.008197
2409.091184	96.986206
2411.020000	96.955516
2412.948816	96.945371
2414.877632	96.913773
2416.806448	96.841762
2418.735264	96.802082
2420.664080	96.741342
2422.592896	96.671056
2424.521712	96.638659
2426.450528	96.614039
2428.379344	96.625302
2430.308160	96.682528
2432.236976	96.750315
2434.165792	96.787879
2436.094608	96.787195
2438.023424	96.808435
2439.952240	96.826368
2441.881056	96.784428
2443.809872	96.717162
2445.738688	96.687208
2447.667504	96.656617
2449.596320	96.646662
2451.525136	96.654460
2453.453952	96.671107
2455.382768	96.721855
2457.311584	96.780043
2459.240400	96.813314
2461.169216	96.821795
2463.098032	96.788715
2465.026848	96.754764
2466.955664	96.688930
2468.884480	96.627488
2470.813296	96.610680
2472.742112	96.630556
2474.670928	96.684557
2476.599744	96.728016
2478.528560	96.724619
2480.457376	96.727377
2482.386192	96.757895
2484.315008	96.784557
2486.243824	96.770438
2488.172640	96.720434
2490.101456	96.635916
2492.030272	96.577662
2493.959088	96.513734
2495.887904	96.479809
2497.816720	96.505935
2499.745536	96.575130
2501.674352	96.630078
2503.603168	96.626665
2505.531984	96.584153
2507.460800	96.554596
2509.389616	96.557818
2511.318432	96.545420
2513.247248	96.504027
2515.176064	96.439565
2517.104880	96.353882
2519.033696	96.267295
2520.962512	96.179108
2522.891328	96.121450
2524.820144	96.122672
2526.748960	96.192183
2528.677776	96.247641
2530.606592	96.267290
2532.535408	96.275177
2534.464224	96.328301
2536.393040	96.402558
2538.321856	96.443549
2540.250672	96.465509
2542.179488	96.458172
2544.108304	96.391276
2546.037120	96.286471
2547.965936	96.202112
2549.894752	96.167065
2551.823568	96.150479
2553.752384	96.172662
2555.681200	96.184473
2557.610016	96.163431
2559.538832	96.149579
2561.467648	96.200452
2563.396464	96.241357
2565.325280	96.231338
2567.254096	96.236642
2569.182912	96.256661
2571.111728	96.233835
2573.040544	96.198763
2574.969360	96.195317
2576.898176	96.202120
2578.826992	96.182441
2580.755808	96.180866
2582.684624	96.175611
2584.613440	96.159914
2586.542256	96.169667
2588.471072	96.219332
2590.399888	96.209843
2592.328704	96.176953
2594.257520	96.179340
2596.186336	96.163318
2598.115152	96.126766
2600.043968	96.101427
2601.972784	96.067894
2603.901600	96.035174
2605.830416	96.011645
2607.759232	96.018577
2609.688048	96.029690
2611.616864	96.052403
2613.545680	96.077595
2615.474496	96.076289
2617.403312	96.044220
2619.332128	96.027755
2621.260944	96.000952
2623.189760	95.967549
2625.118576	95.953005
2627.047392	95.929543
2628.976208	95.878718
2630.905024	95.835877
2632.833840	95.806316
2634.762656	95.806071
2636.691472	95.801094
2638.620288	95.787256
2640.549104	95.770482
2642.477920	95.759362
2644.406736	95.766143
2646.335552	95.779245
2648.264368	95.780389
2650.193184	95.767720
2652.122000	95.744184
2654.050816	95.709558
2655.979632	95.671480
2657.908448	95.637683
2659.837264	95.610610
2661.766080	95.589281
2663.694896	95.570260
2665.623712	95.571351
2667.552528	95.572590
2669.481344	95.565129
2671.410160	95.560751
2673.338976	95.565702
2675.267792	95.560183
2677.196608	95.551476
2679.125424	95.545636
2681.054240	95.544526
2682.983056	95.551451
2684.911872	95.545313
2686.840688	95.524164
2688.769504	95.495157
2690.698320	95.479553
2692.627136	95.468252
2694.555952	95.435756
2696.484768	95.393612
2698.413584	95.357261
2700.342400	95.321267
2702.271216	95.277999
2704.200032	95.240195
2706.128848	95.210580
2708.057664	95.207074
2709.986480	95.224734
2711.915296	95.230322
2713.844112	95.228898
2715.772928	95.225241
2717.701744	95.223733
2719.630560	95.221053
2721.559376	95.217096
2723.488192	95.214385
2725.417008	95.208755
2727.345824	95.186508
2729.274640	95.155004
2731.203456	95.125623
2733.132272	95.113988
2735.061088	95.116486
2736.989904	95.109561
2738.918720	95.084518
2740.847536	95.056904
2742.776352	95.025882
2744.705168	94.993002
2746.633984	94.957960
2748.562800	94.940772
2750.491616	94.950609
2752.420432	94.959250
2754.349248	94.944453
2756.278064	94.920501
2758.206880	94.883107
2760.135696	94.843271
2762.064512	94.807565
2763.993328	94.764298
2765.922144	94.728767
2767.850960	94.697764
2769.779776	94.672178
2771.708592	94.645736
2773.637408	94.621434
2775.566224	94.628741
2777.495040	94.641049
2779.423856	94.644341
2781.352672	94.638300
2783.281488	94.610726
2785.210304	94.565116
2787.139120	94.533900
2789.067936	94.516153
2790.996752	94.492034
2792.925568	94.471516
2794.854384	94.445793
2796.783200	94.398388
2798.712016	94.349193
2800.640832	94.317078
2802.569648	94.303111
2804.498464	94.278241
2806.427280	94.247290
2808.356096	94.204508
2810.284912	94.139811
2812.213728	94.084959
2814.142544	94.038714
2816.071360	93.966870
2818.000176	93.896191
2819.928992	93.830836
2821.857808	93.735155
2823.786624	93.603439
2825.715440	93.496817
2827.644256	93.425060
2829.573072	93.347935
2831.501888	93.253961
2833.430704	93.140428
2835.359520	92.967157
2837.288336	92.657813
2839.217152	92.177190
2841.145968	91.526561
2843.074784	90.768226
2845.003600	90.006842
2846.932416	89.251677
2848.861232	88.546143
2850.790048	87.962146
2852.718864	87.507319
2854.647680	87.184653
2856.576496	86.985556
2858.505312	86.911385
2860.434128	86.926394
2862.362944	86.959347
2864.291760	86.963525
2866.220576	86.954085
2868.149392	86.992732
2870.078208	87.132507
2872.007024	87.386966
2873.935840	87.714804
2875.864656	88.108049
2877.793472	88.516894
2879.722288	88.837623
2881.651104	89.044526
2883.579920	89.122604
2885.508736	89.067721
2887.437552	88.896641
2889.366368	88.638695
2891.295184	88.343059
2893.224000	88.036154
2895.152816	87.769561
2897.081632	87.549248
2899.010448	87.367536
2900.939264	87.218405
2902.868080	87.031095
2904.796896	86.710003
2906.725712	86.223161
2908.654528	85.583580
2910.583344	84.841453
2912.512160	84.058779
2914.440976	83.300962
2916.369792	82.623386
2918.298608	82.079253
2920.227424	81.670532
2922.156240	81.441547
2924.085056	81.392311
2926.013872	81.467915
2927.942688	81.628521
2929.871504	81.801048
2931.800320	81.927998
2933.729136	82.009379
2935.657952	82.037534
2937.586768	82.030338
2939.515584	82.015952
2941.444400	81.997464
2943.373216	81.978641
2945.302032	81.971703
2947.230848	81.997220
2949.159664	82.097702
2951.088480	82.280622
2953.017296	82.546368
2954.946112	82.941194
2956.874928	83.475888
2958.803744	84.108644
2960.732560	84.798566
2962.661376	85.532179
2964.590192	86.290164
2966.519008	87.041906
2968.447824	87.748477
2970.376640	88.371214
2972.305456	88.911694
2974.234272	89.399345
2976.163088	89.816339
2978.091904	90.171411
2980.020720	90.499515
2981.949536	90.813147
2983.878352	91.102540
2985.807168	91.360710
2987.735984	91.582922
2989.664800	91.769251
2991.593616	91.931956
2993.522432	92.071890
2995.451248	92.181823
2997.380064	92.275112
2999.308880	92.363496
3001.237696	92.437641
3003.166512	92.490281
3005.095328	92.528060
3007.024144	92.558260
3008.952960	92.586670
3010.881776	92.605392
3012.810592	92.613283
3014.739408	92.615932
3016.668224	92.616290
3018.597040	92.622963
3020.525856	92.618556
3022.454672	92.631650
3024.383488	92.665645
3026.312304	92.702702
3028.241120	92.741307
3030.169936	92.794606
3032.098752	92.840598
3034.027568	92.866369
3035.956384	92.876464
3037.885200	92.882201
3039.814016	92.908850
3041.742832	92.955964
3043.671648	92.982141
3045.600464	92.972920
3047.529280	92.955097
3049.458096	92.967817
3051.386912	92.981188
3053.315728	93.012652
3055.244544	93.042915
3057.173360	93.061112
3059.102176	93.077368
3061.030992	93.068418
3062.959808	93.047788
3064.888624	93.040472
3066.817440	93.048585
3068.746256	93.033833
3070.675072	92.985791
3072.603888	92.943654
3074.532704	92.914843
3076.461520	92.903921
3078.390336	92.905587
3080.319152	92.913157
3082.247968	92.911926
3084.176784	92.896468
3086.105600	92.891875
3088.034416	92.884638
3089.963232	92.876553
3091.892048	92.867330
3093.820864	92.849838
3095.749680	92.817457
3097.678496	92.800794
3099.607312	92.820601
3101.536128	92.848827
3103.464944	92.867555
3105.393760	92.876048
3107.322576	92.870187
3109.251392	92.851174
3111.180208	92.798947
3113.109024	92.732886
3115.037840	92.660673
3116.966656	92.607491
3118.895472	92.561079
3120.824288	92.505765
3122.753104	92.460541
3124.681920	92.431928
3126.610736	92.441775
3128.539552	92.486547
3130.468368	92.545029
3132.397184	92.616849
3134.326000	92.666227
3136.254816	92.698062
3138.183632	92.704749
3140.112448	92.696870
3142.041264	92.702023
3143.970080	92.728731
3145.898896	92.742310
3147.827712	92.723657
3149.756528	92.689218
3151.685344	92.632555
3153.614160	92.601749
3155.542976	92.601503
3157.471792	92.619357
3159.400608	92.631803
3161.329424	92.616921
3163.258240	92.592215
3165.187056	92.561283
3167.115872	92.535670
3169.044688	92.520616
3170.973504	92.493031
3172.902320	92.451256
3174.831136	92.430990
3176.759952	92.429417
3178.688768	92.415016
3180.617584	92.390433
3182.546400	92.350525
3184.475216	92.303188
3186.404032	92.263993
3188.332848	92.227502
3190.261664	92.180431
3192.190480	92.131021
3194.119296	92.115184
3196.048112	92.119192
3197.976928	92.081381
3199.905744	92.034509
3201.834560	92.048437
3203.763376	92.080745
3205.692192	92.097884
3207.621008	92.094668
3209.549824	92.083926
3211.478640	92.075183
3213.407456	92.046106
3215.336272	91.997961
3217.265088	91.950281
3219.193904	91.915712
3221.122720	91.934625
3223.051536	91.972017
3224.980352	92.001284
3226.909168	92.044563
3228.837984	92.099851
3230.766800	92.145539
3232.695616	92.164453
3234.624432	92.179503
3236.553248	92.178342
3238.482064	92.166968
3240.410880	92.126649
3242.339696	92.073996
3244.268512	92.046447
3246.197328	92.061916
3248.126144	92.112021
3250.054960	92.181756
3251.983776	92.217380
3253.912592	92.188383
3255.841408	92.141259
3257.770224	92.102809
3259.699040	92.003756
3261.627856	91.912103
3263.556672	91.842994
3265.485488	91.775296
3267.414304	91.725863
3269.343120	91.721163
3271.271936	91.731608
3273.200752	91.752955
3275.129568	91.764952
3277.058384	91.794383
3278.987200	91.802499
3280.916016	91.800203
3282.844832	91.812080
3284.773648	91.796273
3286.702464	91.743133
3288.631280	91.735796
3290.560096	91.747883
3292.488912	91.745013
3294.417728	91.736366
3296.346544	91.738185
3298.275360	91.706136
3300.204176	91.656007
3302.132992	91.607098
3304.061808	91.597113
3305.990624	91.602403
3307.919440	91.583819
3309.848256	91.571456
3311.777072	91.564525
3313.705888	91.570632
3315.634704	91.553060
3317.563520	91.537733
3319.492336	91.574552
3321.421152	91.600579
3323.349968	91.589236
3325.278784	91.545809
3327.207600	91.488076
3329.136416	91.458629
3331.065232	91.437709
3332.994048	91.402966
3334.922864	91.361609
3336.851680	91.330281
3338.780496	91.288211
3340.709312	91.225995
3342.638128	91.195354
3344.566944	91.265051
3346.495760	91.374131
3348.424576	91.421599
3350.353392	91.385088
3352.282208	91.340672
3354.211024	91.301710
3356.139840	91.267926
3358.068656	91.207303
3359.997472	91.149468
3361.926288	91.116376
3363.855104	91.102832
3365.783920	91.103423
3367.712736	91.072523
3369.641552	91.053675
3371.570368	91.068065
3373.499184	91.076089
3375.428000	91.029016
3377.356816	90.940784
3379.285632	90.857727
3381.214448	90.796699
3383.143264	90.764392
3385.072080	90.733728
3387.000896	90.745613
3388.929712	90.779549
3390.858528	90.813790
3392.787344	90.846532
3394.716160	90.850950
3396.644976	90.853990
3398.573792	90.906331
3400.502608	90.980342
3402.431424	90.983996
3404.360240	90.948914
3406.289056	90.893358
3408.217872	90.854928
3410.146688	90.782006
3412.075504	90.671932
3414.004320	90.618248
3415.933136	90.564092
3417.861952	90.492039
3419.790768	90.444910
3421.719584	90.405175
3423.648400	90.344601
3425.577216	90.315867
3427.506032	90.316844
3429.434848	90.330807
3431.363664	90.332937
3433.292480	90.364861
3435.221296	90.412948
3437.150112	90.388668
3439.078928	90.349492
3441.007744	90.317191
3442.936560	90.258628
3444.865376	90.203512
3446.794192	90.126346
3448.723008	90.050334
3450.651824	90.001780
3452.580640	89.968317
3454.509456	89.916002
3456.438272	89.912234
3458.367088	89.921154
3460.295904	89.939818
3462.224720	89.928419
3464.153536	89.900575
3466.082352	89.912725
3468.011168	89.926403
3469.939984	89.944293
3471.868800	89.930092
3473.797616	89.887499
3475.726432	89.894791
3477.655248	89.910309
3479.584064	89.868391
3481.512880	89.799121
3483.441696	89.790111
3485.370512	89.808913
3487.299328	89.831411
3489.228144	89.888562
3491.156960	89.962564
3493.085776	90.036015
3495.014592	90.132287
3496.943408	90.174199
3498.872224	90.087122
3500.801040	90.015857
3502.729856	90.008123
3504.658672	89.973141
3506.587488	89.940870
3508.516304	89.929160
3510.445120	89.925781
3512.373936	89.882632
3514.302752	89.809523
3516.231568	89.738807
3518.160384	89.650362
3520.089200	89.558268
3522.018016	89.503521
3523.946832	89.377910
3525.875648	89.182491
3527.804464	89.091859
3529.733280	89.094767
3531.662096	89.100949
3533.590912	89.121938
3535.519728	89.109370
3537.448544	89.093836
3539.377360	89.060691
3541.306176	89.065622
3543.234992	89.120517
3545.163808	89.189356
3547.092624	89.223160
3549.021440	89.209367
3550.950256	89.187620
3552.879072	89.210554
3554.807888	89.183773
3556.736704	89.067753
3558.665520	88.938791
3560.594336	88.828032
3562.523152	88.743470
3564.451968	88.698399
3566.380784	88.684907
3568.309600	88.685689
3570.238416	88.699570
3572.167232	88.762042
3574.096048	88.855268
3576.024864	88.844197
3577.953680	88.810954
3579.882496	88.790439
3581.811312	88.682799
3583.740128	88.503172
3585.668944	88.397157
3587.597760	88.363280
3589.526576	88.301269
3591.455392	88.245447
3593.384208	88.280564
3595.313024	88.270886
3597.241840	88.254477
3599.170656	88.379109
3601.099472	88.474827
3603.028288	88.417143
3604.957104	88.356937
3606.885920	88.307044
3608.814736	88.248167
3610.743552	88.200351
3612.672368	88.228845
3614.601184	88.253022
3616.530000	88.118838
3618.458816	88.097328
3620.387632	88.208262
3622.316448	88.251247
3624.245264	88.274645
3626.174080	88.324677
3628.102896	88.279514
3630.031712	88.255938
3631.960528	88.339088
3633.889344	88.377272
3635.818160	88.317541
3637.746976	88.186676
3639.675792	88.061082
3641.604608	87.982915
3643.533424	87.825971
3645.462240	87.842674
3647.391056	87.924926
3649.319872	87.981115
3651.248688	88.047196
3653.177504	88.121003
3655.106320	88.192676
3657.035136	88.246288
3658.963952	88.349205
3660.892768	88.445897
3662.821584	88.250211
3664.750400	88.039257
3666.679216	88.027305
3668.608032	88.068516
3670.536848	88.033909
3672.465664	88.057083
3674.394480	88.042556
3676.323296	88.019286
3678.252112	88.033619
3680.180928	87.983745
3682.109744	87.918117
3684.038560	87.852009
3685.967376	87.924553
3687.896192	88.036401
3689.825008	87.923215
3691.753824	87.901164
3693.682640	87.952805
3695.611456	87.955295
3697.540272	87.923413
3699.469088	87.782314
3701.397904	87.704598
3703.326720	87.759626
3705.255536	87.849777
3707.184352	87.886435
3709.113168	87.979745
3711.041984	88.036719
3712.970800	88.029599
3714.899616	87.963187
3716.828432	87.903082
3718.757248	87.844984
3720.686064	87.754279
3722.614880	87.544531
3724.543696	87.183991
3726.472512	86.936373
3728.401328	86.956661
3730.330144	86.970899
3732.258960	86.838430
3734.187776	86.895190
3736.116592	86.999494
3738.045408	87.035299
3739.974224	87.066827
3741.903040	87.291671
3743.831856	87.600097
3745.760672	87.818542
3747.689488	87.884108
3749.618304	87.861447
3751.547120	87.815892
3753.475936	87.824154
3755.404752	87.759548
3757.333568	87.516891
3759.262384	87.270378
3761.191200	87.283531
3763.120016	87.265297
3765.048832	87.278362
3766.977648	87.300737
3768.906464	87.409713
3770.835280	87.502308
3772.764096	87.515447
3774.692912	87.472464
3776.621728	87.486605
3778.550544	87.470662
3780.479360	87.434159
3782.408176	87.423663
3784.336992	87.319518
3786.265808	87.296375
3788.194624	87.259704
3790.123440	87.145340
3792.052256	87.157806
3793.981072	87.077248
3795.909888	86.993276
3797.838704	87.016072
3799.767520	87.050004
3801.696336	87.093176
3803.625152	87.080871
3805.553968	87.173211
3807.482784	87.294272
3809.411600	87.263001
3811.340416	87.233915
3813.269232	87.239757
3815.198048	87.154153
3817.126864	87.104063
3819.055680	87.141563
3820.984496	87.052857
3822.913312	86.997697
3824.842128	86.992776
3826.770944	86.976029
3828.699760	86.931025
3830.628576	86.846795
3832.557392	86.873356
3834.486208	86.865405
3836.415024	86.843202
3838.343840	86.977797
3840.272656	86.991592
3842.201472	86.916987
3844.130288	87.001665
3846.059104	87.063524
3847.987920	87.104138
3849.916736	87.133273
3851.845552	87.064637
3853.774368	86.956238
3855.703184	86.874358
3857.632000	86.735166
3859.560816	86.680247
3861.489632	86.620749
3863.418448	86.550398
3865.347264	86.482029
3867.276080	86.328355
3869.204896	86.278151
3871.133712	86.478582
3873.062528	86.548943
3874.991344	86.628630
3876.920160	86.709708
3878.848976	86.696060
3880.777792	86.690563
3882.706608	86.737327
3884.635424	86.746078
3886.564240	86.759666
3888.493056	86.657626
3890.421872	86.551350
3892.350688	86.471634
3894.279504	86.437828
3896.208320	86.477400
3898.137136	86.537560
3900.065952	86.527203
3901.994768	86.592740
3903.923584	86.584911
3905.852400	86.505540
3907.781216	86.524740
3909.710032	86.621044
3911.638848	86.680102
3913.567664	86.663105
3915.496480	86.628478
3917.425296	86.575162
3919.354112	86.518317
3921.282928	86.508390
3923.211744	86.545367
3925.140560	86.561193
3927.069376	86.535363
3928.998192	86.449120
3930.927008	86.311645
3932.855824	86.224559
3934.784640	86.218121
3936.713456	86.239253
3938.642272	86.237917
3940.571088	86.253052
3942.499904	86.311140
3944.428720	86.324247
3946.357536	86.311861
3948.286352	86.302245
3950.215168	86.303128
3952.143984	86.283547
3954.072800	86.272134
3956.001616	86.268657
3957.930432	86.286843
3959.859248	86.310705
3961.788064	86.308408
3963.716880	86.279862
3965.645696	86.255620
3967.574512	86.255679
3969.503328	86.262742
3971.432144	86.217476
3973.360960	86.156239
3975.289776	86.096859
3977.218592	86.045789
3979.147408	86.044185
3981.076224	86.072878
3983.005040	86.079570
3984.933856	86.075975
3986.862672	86.073335
3988.791488	86.047853
3990.720304	86.005430
3992.649120	85.971628
3994.577936	85.944507
3996.506752	85.901542
3998.435568	85.851770
4000.364384	85.821205
