# Supplementary material for: Preparation and performance evaluation of a novel orthodontic adhesive incorporating composite dimethylaminohexadecyl methacrylate—Polycaprolactone fibers
Source: PLoS One. 2024 May 23;19(5):e0304143. doi: 10.1371/journal.pone.0304143 (PMC11115245; doi:10.1371/journal.pone.0304143)
Supplement: S3 File — (ZIP) [file pone.0304143.s003.zip]

Archive with 14 entries (11 files):
- S3 File.Antibacterial properties of the orthodontic adhesive/CFU/
- S3 File.Antibacterial properties of the orthodontic adhesive/CFU/CFU.xlsx
- S3 File.Antibacterial properties of the orthodontic adhesive/CFU/Extracts/
- S3 File.Antibacterial properties of the orthodontic adhesive/CFU/Extracts/0%.jpg
- S3 File.Antibacterial properties of the orthodontic adhesive/CFU/Extracts/1%.jpg
- S3 File.Antibacterial properties of the orthodontic adhesive/CFU/Extracts/3%.png
- S3 File.Antibacterial properties of the orthodontic adhesive/CFU/Extracts/5%.jpg
- S3 File.Antibacterial properties of the orthodontic adhesive/CFU/Extracts/bacterial solution.jpg
- S3 File.Antibacterial properties of the orthodontic adhesive/CFU/resin surface/
- S3 File.Antibacterial properties of the orthodontic adhesive/CFU/resin surface/0%.jpg
- S3 File.Antibacterial properties of the orthodontic adhesive/CFU/resin surface/1%.jpg
- S3 File.Antibacterial properties of the orthodontic adhesive/CFU/resin surface/3%.jpg
- S3 File.Antibacterial properties of the orthodontic adhesive/CFU/resin surface/5%.jpg
- S3 File.Antibacterial properties of the orthodontic adhesive/MTT.xlsx
