# Supplementary material for: Preparation and performance evaluation of a novel orthodontic adhesive incorporating composite dimethylaminohexadecyl methacrylate—Polycaprolactone fibers
Source: PLoS One. 2024 May 23;19(5):e0304143. doi: 10.1371/journal.pone.0304143 (PMC11115245; doi:10.1371/journal.pone.0304143)
Supplement: S3 File — (ZIP) [file pone.0304143.s003.zip › S3 File.Antibacterial properties of the orthodontic adhesive/CFU/CFU.xlsx]

## Sheet: Sheet1
						浸提液
0%			1%			3%			5%				单位10*3
2.54	2.6	2.5	2.1	2.03	2.02	1.55	1.5	1.49	1.07	0.97	1.01
						震荡法
bacterial solution			0%			1%			3%			5%					单位10*5
4.9	5.3	5.5	5.2	5.3	5	2.64	2.94	2.88	1.63	1.62	1.65	0.61	0.65	0.71
