# Supplementary material for: Preparation and performance evaluation of a novel orthodontic adhesive incorporating composite dimethylaminohexadecyl methacrylate—Polycaprolactone fibers
Source: PLoS One. 2024 May 23;19(5):e0304143. doi: 10.1371/journal.pone.0304143 (PMC11115245; doi:10.1371/journal.pone.0304143)
Supplement: S3 File — (ZIP) [file pone.0304143.s003.zip › S3 File.Antibacterial properties of the orthodontic adhesive/MTT.xlsx]

## Sheet: Sheet1
									relative biofilm activity		（%)
control					1%					3%					5%
100	100	100	100	100	85.9259	82.8358	87.9699	82.8571	79.2857	71.1111	67.9104	69.9248	64.2857	64.2857	59.2593	59.7015	60.1504	53.5714	53.5714
