# Supplementary material for: Preparation and performance evaluation of a novel orthodontic adhesive incorporating composite dimethylaminohexadecyl methacrylate—Polycaprolactone fibers
Source: PLoS One. 2024 May 23;19(5):e0304143. doi: 10.1371/journal.pone.0304143 (PMC11115245; doi:10.1371/journal.pone.0304143)
Supplement: S4 File — (ZIP) [file pone.0304143.s004.zip]

Archive with 23 entries (21 files):
- S4 File.Biosafety performance of the orthodontic adhesive/AOEB/
- S4 File.Biosafety performance of the orthodontic adhesive/AOEB/AO-1%.jpg
- S4 File.Biosafety performance of the orthodontic adhesive/AOEB/AO-3%.jpg
- S4 File.Biosafety performance of the orthodontic adhesive/AOEB/AO-5%.jpg
- S4 File.Biosafety performance of the orthodontic adhesive/AOEB/AO-Control.jpg
- S4 File.Biosafety performance of the orthodontic adhesive/AOEB/AO-Transbond XT.jpg
- S4 File.Biosafety performance of the orthodontic adhesive/AOEB/EB-1%.jpg
- S4 File.Biosafety performance of the orthodontic adhesive/AOEB/EB-3%.jpg
- S4 File.Biosafety performance of the orthodontic adhesive/AOEB/EB-5%.jpg
- S4 File.Biosafety performance of the orthodontic adhesive/AOEB/EB-Control.jpg
- S4 File.Biosafety performance of the orthodontic adhesive/AOEB/EB-Transbond xt.jpg
- S4 File.Biosafety performance of the orthodontic adhesive/AOEB/Merge-1%.tif
- S4 File.Biosafety performance of the orthodontic adhesive/AOEB/Merge-3%.tif
- S4 File.Biosafety performance of the orthodontic adhesive/AOEB/Merge-5%.tif
- S4 File.Biosafety performance of the orthodontic adhesive/AOEB/Merge-Control.tif
- S4 File.Biosafety performance of the orthodontic adhesive/AOEB/Merge-Transbond XT.tif
- S4 File.Biosafety performance of the orthodontic adhesive/CCK8.xlsx
- S4 File.Biosafety performance of the orthodontic adhesive/HE/
- S4 File.Biosafety performance of the orthodontic adhesive/HE/Control groupX100.jpg
- S4 File.Biosafety performance of the orthodontic adhesive/HE/Control groupX400.jpg
- S4 File.Biosafety performance of the orthodontic adhesive/HE/Experimental group X100.jpg
- S4 File.Biosafety performance of the orthodontic adhesive/HE/Experimental group X400.jpg
- S4 File.Biosafety performance of the orthodontic adhesive/HE/Grading of Pathological Reactions.xlsx
