# Supplementary material for: Preparation and performance evaluation of a novel orthodontic adhesive incorporating composite dimethylaminohexadecyl methacrylate—Polycaprolactone fibers
Source: PLoS One. 2024 May 23;19(5):e0304143. doi: 10.1371/journal.pone.0304143 (PMC11115245; doi:10.1371/journal.pone.0304143)
Supplement: S4 File — (ZIP) [file pone.0304143.s004.zip › S4 File.Biosafety performance of the orthodontic adhesive/CCK8.xlsx]

## Sheet: Sheet1
单位（%）	对照组	XT	0.01	0.03	0.05
1	100	74.9846	72.3904	73.3403	39.9012
2	100	78.8522	79.2265	73.3737	42.9195
3	100	79.3601	78.921	74.4555	40.2133
4	100	80.1577	81.866	76.4783	39.8817
5	100	80.2665	79.9492	73.6523	46.9543
