# Supplementary material for: Preparation and performance evaluation of a novel orthodontic adhesive incorporating composite dimethylaminohexadecyl methacrylate—Polycaprolactone fibers
Source: PLoS One. 2024 May 23;19(5):e0304143. doi: 10.1371/journal.pone.0304143 (PMC11115245; doi:10.1371/journal.pone.0304143)
Supplement: S4 File — (ZIP) [file pone.0304143.s004.zip › S4 File.Biosafety performance of the orthodontic adhesive/HE/Grading of Pathological Reactions.xlsx]

## Sheet: Sheet1
编号	1	2	3	4	5	6	7	8	9	10	11	12	13	14	15
反应评分	2	3	4	脱落	2	脱落	3	1	脱落	0	2	脱落	3	4	5
