# Supplementary material for: Preparation and performance evaluation of a novel orthodontic adhesive incorporating composite dimethylaminohexadecyl methacrylate—Polycaprolactone fibers
Source: PLoS One. 2024 May 23;19(5):e0304143. doi: 10.1371/journal.pone.0304143 (PMC11115245; doi:10.1371/journal.pone.0304143)
Supplement: S5 File — (ZIP) [file pone.0304143.s005.zip]

Archive with 2 entries (2 files):
- S5 File.Mechanical properties of new orthodontic adhesive/ARI.xlsx
- S5 File.Mechanical properties of new orthodontic adhesive/SBS.xlsx
