# Supplementary material for: Preparation and performance evaluation of a novel orthodontic adhesive incorporating composite dimethylaminohexadecyl methacrylate—Polycaprolactone fibers
Source: PLoS One. 2024 May 23;19(5):e0304143. doi: 10.1371/journal.pone.0304143 (PMC11115245; doi:10.1371/journal.pone.0304143)
Supplement: S5 File — (ZIP) [file pone.0304143.s005.zip › S5 File.Mechanical properties of new orthodontic adhesive/ARI.xlsx]

## Sheet: Sheet1
ARI	0	1	2	3
Transbond XT	2	3	4	1
Transbond XT+1%DMAHDM-PCL	0	4	5	1
Transbond XT+3% DMAHDM-PCL	1	3	4	2
Transbond XT+5% DMAHDM-PCL	1	4	3	2
