# Supplementary material for: Preparation and performance evaluation of a novel orthodontic adhesive incorporating composite dimethylaminohexadecyl methacrylate—Polycaprolactone fibers
Source: PLoS One. 2024 May 23;19(5):e0304143. doi: 10.1371/journal.pone.0304143 (PMC11115245; doi:10.1371/journal.pone.0304143)
Supplement: S5 File — (ZIP) [file pone.0304143.s005.zip › S5 File.Mechanical properties of new orthodontic adhesive/SBS.xlsx]

## Sheet: Sheet1
Transbond XT	1%	3%	5%
11.12	10.27	9.36	8.57
11.51	9.99	9.43	8.36
10.32	11.57	10.05	9.66
10.54	8.91	9.68	10.29
10.18	10.8	10.9	9.51
9.36	10.52	8.91	9.75
10.7	10.09	9.26	9.24
11.95	9.94	10.08	10.99
10.21	9.51	11.13	9.07
9.42	9.29	9.52	9.26
